# Supplementary material for: O-Propyl N-phenyl­thio­carbamate
Source: Acta Crystallogr Sect E Struct Rep Online. 2012 May 19;68(Pt 6):o1774. doi: 10.1107/S160053681202140X (PMC3379354; doi:10.1107/S160053681202140X)
Supplement: Supplementary file 2 [file e-68-o1774-Isup2.hkl]

# 
# h,k,l, Fc-squared, Fo-squared, sigma(Fo-squared) and status flag 
# 
data_I
_shelx_title '  P-1' 
_shelx_refln_list_code          4 
_shelx_F_calc_maximum      103.78 
_exptl_crystal_F_000       416.00 
_reflns_d_resolution_high  0.7925 
 
loop_ 
 _symmetry_equiv_pos_as_xyz 
 'x, y, z' 
 '-x, -y, -z' 
 
_cell_length_a     8.9230 
_cell_length_b     9.8752 
_cell_length_c    12.9613 
_cell_angle_alpha  98.037 
_cell_angle_beta  105.866 
_cell_angle_gamma 104.533 
 
_shelx_F_squared_multiplier     1.000 
 
loop_ 
 _refln_index_h 
 _refln_index_k 
 _refln_index_l 
 _refln_F_squared_calc 
 _refln_F_squared_meas 
 _refln_F_squared_sigma 
 _refln_observed_status 
   1   0   0     3384.45     2714.76     49.47 o 
   3   0   0       11.29       10.85      1.11 o 
   4   0   0      103.06       97.35      4.39 o 
   5   0   0      766.95      745.57     14.01 o 
   6   0   0      124.29      141.81      6.84 o 
   7   0   0      266.05      253.78      4.62 o 
   8   0   0       51.23       48.44      2.07 o 
   9   0   0      912.46      860.09     13.60 o 
  10   0   0       90.50       85.56      2.79 o 
 -10   1   0       11.29       15.65      1.53 o 
  -9   1   0       20.49       21.41      1.27 o 
  -8   1   0       15.38       13.30      1.15 o 
  -7   1   0        3.34        2.38      0.46 o 
  -6   1   0        2.72        1.99      1.04 o 
  -5   1   0      351.38      358.39      9.44 o 
  -4   1   0      233.67      292.84      6.61 o 
  -3   1   0       45.49       43.05      2.15 o 
  -2   1   0       41.78       39.54      1.62 o 
  -1   1   0       26.88       27.32      0.93 o 
   0   1   0        4.59        7.50      1.29 o 
   1   1   0        0.44        1.64      0.66 o 
   2   1   0      279.92      279.12      4.40 o 
   3   1   0      172.78      179.75      3.23 o 
   4   1   0      209.62      198.13      6.39 o 
   5   1   0        0.05        1.50      0.79 o 
   6   1   0      134.60      142.06      4.49 o 
   7   1   0       86.06       68.77      2.46 o 
   8   1   0       32.69       28.03      2.67 o 
   9   1   0        1.18        1.77      0.67 o 
  10   1   0       29.78       34.21      1.64 o 
 -10   2   0       14.54       12.06      1.47 o 
  -9   2   0       18.51       25.41      1.80 o 
  -8   2   0      259.55      260.98      4.22 o 
  -7   2   0      104.17       98.76      2.63 o 
  -6   2   0        4.82       10.26      1.86 o 
  -5   2   0      482.31      507.01     10.89 o 
  -4   2   0      773.91      831.50     11.13 o 
  -3   2   0     1527.68     1533.80     12.61 o 
  -1   2   0      664.33      676.36      4.80 o 
   0   2   0      588.38      544.48      2.94 o 
   1   2   0      261.41      237.60      2.81 o 
   2   2   0      232.29      205.56      3.17 o 
   3   2   0    10770.20     9277.91     31.30 o 
   4   2   0      295.93      341.58      8.55 o 
   5   2   0     1748.71     1740.89     21.71 o 
   6   2   0       63.80       51.37      2.13 o 
   7   2   0      503.11      481.69      7.35 o 
   8   2   0      238.15      231.03      6.55 o 
   9   2   0        3.12        3.42      0.81 o 
 -10   3   0        0.05        0.68      0.39 o 
  -9   3   0        0.69        0.44      0.44 o 
  -8   3   0        1.16        0.99      0.41 o 
  -7   3   0       64.30       62.90      2.44 o 
  -6   3   0        3.89        2.38      0.97 o 
  -5   3   0        2.69        2.23      1.23 o 
  -4   3   0       95.08      100.09      3.95 o 
  -3   3   0        9.84        7.88      0.97 o 
  -2   3   0     1843.22     1767.40     11.20 o 
  -1   3   0     1599.66     1523.96      6.70 o 
   0   3   0      322.32      319.32      2.13 o 
   1   3   0      400.19      417.04      6.11 o 
   2   3   0     1329.33     1268.41     24.06 o 
   3   3   0       41.76       52.09      2.04 o 
   4   3   0      332.59      345.09      5.81 o 
   5   3   0        1.87        3.44      0.64 o 
   6   3   0      126.53      113.39      4.98 o 
   7   3   0      514.54      492.57     10.41 o 
   8   3   0       41.44       41.96      1.89 o 
   9   3   0      428.95      401.47      6.50 o 
 -10   4   0       55.28       57.86      1.67 o 
  -9   4   0       14.71       15.12      1.15 o 
  -8   4   0      414.63      425.71      7.72 o 
  -7   4   0       11.43       11.82      1.08 o 
  -6   4   0     1368.31     1400.03     19.20 o 
  -5   4   0        0.25        5.21      3.73 o 
  -4   4   0     1149.85     1194.81     13.64 o 
  -3   4   0      111.60      158.62      4.21 o 
  -2   4   0     2167.58     2087.10     24.75 o 
  -1   4   0      135.84      132.03      2.11 o 
   0   4   0      114.16      113.36      1.70 o 
   1   4   0     3749.96     3518.28     14.70 o 
   2   4   0      648.94      750.90     13.78 o 
   3   4   0      319.27      305.42      9.11 o 
   4   4   0       87.82       73.93      3.99 o 
   5   4   0      219.60      206.68      4.53 o 
   6   4   0      163.61      184.83      6.47 o 
   7   4   0      176.95      161.96      4.30 o 
   8   4   0      323.86      323.39     14.21 o 
 -10   5   0      114.80      109.48      2.20 o 
  -9   5   0       61.17       65.02      2.72 o 
  -8   5   0        1.86        1.87      0.57 o 
  -7   5   0      139.87      137.06      3.96 o 
  -6   5   0       35.57       36.00      2.51 o 
  -5   5   0       18.33       17.72      1.92 o 
  -4   5   0        7.98       13.26      1.48 o 
  -3   5   0       37.70       41.18      2.54 o 
  -2   5   0      205.79      227.60      6.91 o 
  -1   5   0      489.19      514.64     10.18 o 
   0   5   0      238.19      212.66      6.57 o 
   1   5   0        2.75        1.43      0.72 o 
   2   5   0      228.49      204.40      6.74 o 
   3   5   0        2.50        2.19      0.84 o 
   4   5   0       23.79       19.73      1.04 o 
   5   5   0       90.42      100.39      3.09 o 
   6   5   0        3.33        2.69      1.01 o 
   7   5   0      132.05      139.83      3.55 o 
   8   5   0       24.00       20.20      1.29 o 
 -10   6   0      285.91      261.77      5.03 o 
  -9   6   0       34.89       34.43      1.81 o 
  -8   6   0       14.30       13.54      1.09 o 
  -7   6   0       64.25       63.24      3.00 o 
  -6   6   0      454.01      479.08      8.15 o 
  -5   6   0       18.31       28.41      3.14 o 
  -4   6   0      362.28      347.23     10.10 o 
  -3   6   0     1984.84     1904.25     22.77 o 
  -2   6   0      158.14      170.07      6.68 o 
  -1   6   0      977.92      952.10     15.61 o 
   0   6   0       13.38        8.44      1.54 o 
   1   6   0      555.88      517.98     11.66 o 
   2   6   0        2.31        1.45      0.77 o 
   3   6   0      149.50      142.76      2.52 o 
   4   6   0       22.64       29.61      1.50 o 
   5   6   0      226.93      204.37      5.15 o 
   6   6   0      324.55      323.69      9.68 o 
   7   6   0       18.53       15.73      1.30 o 
 -10   7   0       39.85       33.98      1.15 o 
  -9   7   0      157.77      163.13      3.65 o 
  -8   7   0        7.53        8.00      1.50 o 
  -7   7   0        0.21       -0.49      0.49 o 
  -6   7   0       28.05       31.32      2.10 o 
  -5   7   0        7.06        6.32      0.81 o 
  -4   7   0      357.33      388.89      8.90 o 
  -3   7   0       14.45       12.02      2.08 o 
  -2   7   0      310.26      327.48     10.05 o 
  -1   7   0       53.57       52.27      4.05 o 
   0   7   0      145.85      137.30      6.54 o 
   1   7   0       13.18       10.09      0.96 o 
   2   7   0        9.28        8.62      0.66 o 
   3   7   0       56.79       58.22      1.81 o 
   4   7   0        0.29        1.14      0.47 o 
   5   7   0      426.49      435.60      6.62 o 
   6   7   0       69.23       59.85      3.90 o 
  -9   8   0       63.80       61.63      1.99 o 
  -8   8   0        1.84        2.14      0.89 o 
  -7   8   0       33.43       38.81      3.40 o 
  -6   8   0       56.54       54.68      4.14 o 
  -5   8   0       82.38       82.53      4.99 o 
  -4   8   0      793.49      805.04     11.29 o 
  -3   8   0      667.09      646.25     11.30 o 
  -2   8   0       89.52       80.70      3.46 o 
  -1   8   0       14.75       12.78      1.45 o 
   0   8   0      191.50      203.55      4.32 o 
   1   8   0       14.72       17.57      1.13 o 
   2   8   0       13.75       14.88      1.50 o 
   3   8   0        1.39        0.66      0.47 o 
   4   8   0      179.06      176.88      6.12 o 
   5   8   0      197.89      178.94      4.53 o 
  -9   9   0        2.30        1.34      0.47 o 
  -8   9   0        2.13        3.47      0.96 o 
  -7   9   0       21.95       19.23      1.46 o 
  -6   9   0      249.90      255.66      5.87 o 
  -5   9   0        4.96        7.43      1.60 o 
  -4   9   0      215.08      211.81      5.52 o 
  -3   9   0       46.21       45.06      3.84 o 
  -2   9   0      218.59      221.48      5.57 o 
  -1   9   0      332.97      342.54     10.21 o 
   0   9   0       24.65       28.85      2.09 o 
   1   9   0       11.09       17.74      1.15 o 
   2   9   0      161.48      160.00      4.46 o 
   3   9   0       68.54       78.59      4.07 o 
   4   9   0      101.37      105.18      3.55 o 
  -8  10   0       10.76       10.45      1.23 o 
  -7  10   0       79.20       77.79      2.48 o 
  -6  10   0       27.83       30.17      1.99 o 
  -5  10   0      110.33      113.64      3.75 o 
  -4  10   0        1.71        0.94      0.52 o 
  -3  10   0      484.88      512.89     12.35 o 
  -2  10   0       79.69       77.93      4.79 o 
  -1  10   0      208.89      218.99      5.46 o 
   0  10   0       71.77       71.76      2.96 o 
   1  10   0      181.04      182.42      6.49 o 
   2  10   0        3.36        5.48      1.11 o 
   3  10   0       23.55       23.39      1.55 o 
  -7  11   0       42.23       38.34      2.03 o 
  -6  11   0      123.42      117.96      2.84 o 
  -5  11   0       22.63       24.75      1.42 o 
  -4  11   0       64.23       61.12      3.68 o 
  -3  11   0      136.72      142.70      3.81 o 
  -2  11   0       72.72       74.51      3.04 o 
  -1  11   0       52.12       54.90      2.25 o 
   0  11   0      235.75      211.46     11.12 o 
   1  11   0      116.41      125.49      3.95 o 
  -5  12   0        2.50        2.72      0.58 o 
  -4  12   0       56.37       49.48      2.40 o 
  -3  12   0       66.05       65.03      2.77 o 
  -2  12   0        1.31        1.38      0.29 o 
   1 -12   1      224.21      217.57      4.54 o 
   2 -12   1      287.17      282.23      3.86 o 
   3 -12   1       23.22       23.48      1.46 o 
   4 -12   1        4.80        3.47      0.73 o 
   5 -12   1        5.23        4.18      0.68 o 
  -2 -11   1       70.77       77.11      2.48 o 
  -1 -11   1       95.42       95.38      3.76 o 
   0 -11   1      440.03      446.70     11.56 o 
   1 -11   1      518.48      540.10      7.26 o 
   2 -11   1      256.58      264.54      7.59 o 
   3 -11   1      556.59      562.01     11.41 o 
   4 -11   1        7.90        7.76      1.41 o 
   5 -11   1      313.19      318.66      5.40 o 
   6 -11   1       55.69       61.45      2.16 o 
   7 -11   1        3.35        4.40      0.74 o 
  -3 -10   1        1.70        1.63      0.33 o 
  -2 -10   1       60.31       61.72      3.52 o 
  -1 -10   1       51.79       50.10      2.32 o 
   0 -10   1      126.50      128.78      4.03 o 
   1 -10   1      291.55      298.57      9.00 o 
   2 -10   1      317.36      328.59      9.84 o 
   3 -10   1       30.82       28.88      3.00 o 
   4 -10   1      761.10      744.94      9.73 o 
   5 -10   1      368.88      381.16      6.91 o 
   6 -10   1       62.74       62.24      2.63 o 
   7 -10   1        0.64        0.86      0.39 o 
   8 -10   1       57.62       57.93      2.71 o 
  -4  -9   1       11.98       14.89      1.02 o 
  -3  -9   1       94.93       97.55      3.31 o 
  -2  -9   1      334.66      329.00      6.62 o 
  -1  -9   1       73.18       74.96      2.15 o 
   0  -9   1      860.17      870.51     10.61 o 
   1  -9   1      605.27      624.06     10.62 o 
   2  -9   1       25.73       25.30      3.20 o 
   3  -9   1      256.68      260.21      7.18 o 
   4  -9   1      219.78      219.82      7.77 o 
   5  -9   1      113.47      116.44      5.85 o 
   6  -9   1      366.14      365.14     10.17 o 
   7  -9   1       20.14       16.16      1.35 o 
   8  -9   1      194.95      202.34      6.10 o 
   9  -9   1       10.61        8.50      0.87 o 
  -5  -8   1        7.51        9.12      0.83 o 
  -4  -8   1        2.84        1.87      0.58 o 
  -3  -8   1      173.22      161.74      4.86 o 
  -2  -8   1       20.65       22.99      1.54 o 
  -1  -8   1      310.65      302.23      6.02 o 
   0  -8   1       89.74       97.54      3.84 o 
   1  -8   1      589.90      562.20     10.92 o 
   2  -8   1       78.98       88.65      4.88 o 
   3  -8   1      813.53      821.33     10.44 o 
   4  -8   1        1.28        3.77      0.74 o 
   5  -8   1      167.33      177.46      7.37 o 
   6  -8   1       83.17       85.80      3.40 o 
   7  -8   1      375.59      396.42     10.62 o 
   8  -8   1        5.62        5.10      1.16 o 
   9  -8   1      504.64      499.86      9.91 o 
  -6  -7   1      142.06      141.92      4.76 o 
  -5  -7   1       41.96       46.56      1.77 o 
  -4  -7   1       94.22       95.62      2.55 o 
  -3  -7   1       99.55      107.27      2.49 o 
  -2  -7   1      143.15      135.90      2.73 o 
  -1  -7   1      736.20      749.15      7.87 o 
   0  -7   1      488.15      471.89     12.01 o 
   1  -7   1       45.33       40.08      3.51 o 
   2  -7   1        4.08        3.20      1.11 o 
   3  -7   1      308.73      309.68      9.72 o 
   4  -7   1      275.82      255.37      4.86 o 
   5  -7   1       32.89       34.33      1.78 o 
   6  -7   1      102.94      103.81      3.81 o 
   7  -7   1       13.93       14.29      2.15 o 
   8  -7   1       34.80       35.28      2.96 o 
   9  -7   1       16.51       14.87      1.25 o 
  -7  -6   1      194.43      186.56      3.64 o 
  -6  -6   1      207.72      221.56      4.64 o 
  -5  -6   1       35.95       40.90      1.66 o 
  -4  -6   1       67.23       81.59      2.19 o 
  -3  -6   1       63.94       74.25      1.82 o 
  -2  -6   1      900.11      923.30     15.86 o 
  -1  -6   1      188.55      203.47      7.33 o 
   0  -6   1       37.35       37.00      3.11 o 
   1  -6   1      223.00      247.58      7.83 o 
   2  -6   1     1356.52     1264.94     17.75 o 
   3  -6   1      231.83      250.71      8.09 o 
   4  -6   1       29.25       26.26      2.70 o 
   5  -6   1       55.76       50.34      3.87 o 
   6  -6   1        8.94        9.80      1.21 o 
   7  -6   1      207.65      205.02      5.44 o 
   8  -6   1       86.11       87.76      2.64 o 
   9  -6   1       28.44       25.41      1.52 o 
  10  -6   1      202.82      208.62      4.67 o 
  -8  -5   1       30.56       29.48      1.35 o 
  -7  -5   1      204.09      201.29      4.59 o 
  -6  -5   1      167.07      158.19      3.47 o 
  -5  -5   1      112.54      128.15      2.95 o 
  -4  -5   1        6.50        5.92      0.52 o 
  -3  -5   1      195.14      178.80      6.64 o 
  -2  -5   1      184.52      205.21      6.82 o 
  -1  -5   1       11.33       11.57      1.61 o 
   0  -5   1      769.41      796.01     12.51 o 
   1  -5   1      140.09      141.09      5.24 o 
   2  -5   1     3284.54     3265.56     25.42 o 
   3  -5   1      841.10      852.70     13.66 o 
   6  -5   1      119.98      120.06      3.92 o 
   7  -5   1       29.36       29.88      1.63 o 
   8  -5   1       10.62        9.65      1.19 o 
   9  -5   1       75.36       78.80      2.93 o 
  10  -5   1      135.49      126.37      2.78 o 
  -8  -4   1      420.39      402.65     11.34 o 
  -7  -4   1       67.29       55.82      2.48 o 
  -6  -4   1       71.80       79.22      3.24 o 
  -5  -4   1      155.25      140.96      3.38 o 
  -4  -4   1        1.95        3.86      0.97 o 
  -3  -4   1      476.57      499.29      6.47 o 
  -2  -4   1      962.38     1147.19     19.36 o 
  -1  -4   1      439.51      411.04      8.08 o 
   0  -4   1      258.63      284.92      3.72 o 
   1  -4   1     6402.79     5738.15     29.04 o 
   2  -4   1      185.06      161.64      5.55 o 
   3  -4   1      141.39      164.87      4.31 o 
   4  -4   1     1260.51     1372.90     14.11 o 
   5  -4   1       73.24       63.48      3.62 o 
   6  -4   1       32.03       21.00      2.38 o 
   7  -4   1       29.95       28.03      1.98 o 
   8  -4   1      518.89      533.09      8.59 o 
   9  -4   1      111.10      109.50      2.82 o 
  10  -4   1      909.05      886.42      8.90 o 
  -9  -3   1      101.62      114.31      3.92 o 
  -8  -3   1        6.36        5.57      0.80 o 
  -7  -3   1       78.26       94.26      3.35 o 
  -6  -3   1       10.50       13.72      1.37 o 
  -5  -3   1       23.60       19.36      2.34 o 
  -4  -3   1        0.51        0.79      0.42 o 
  -3  -3   1       77.90       79.44      2.50 o 
  -2  -3   1      324.19      304.06      6.67 o 
  -1  -3   1      230.28      227.93      3.01 o 
   0  -3   1      196.36      206.87      2.79 o 
   1  -3   1      521.23      493.04      7.94 o 
   2  -3   1     1084.38     1111.09      6.06 o 
   3  -3   1        4.65        5.60      0.59 o 
   4  -3   1       55.61       50.01      2.87 o 
   5  -3   1       60.90       65.05      3.83 o 
   6  -3   1       57.19       59.73      4.17 o 
   7  -3   1       41.56       40.38      1.98 o 
   8  -3   1       65.40       62.54      2.45 o 
   9  -3   1        4.23        5.59      0.97 o 
  10  -3   1       35.17       33.65      1.60 o 
  -9  -2   1       97.99       91.51      4.16 o 
  -8  -2   1       63.72       83.78      2.34 o 
  -7  -2   1      123.56      124.99      3.14 o 
  -6  -2   1      115.80      115.23      3.21 o 
  -5  -2   1      341.01      292.10      8.82 o 
  -4  -2   1      344.90      369.43     10.68 o 
  -3  -2   1     3076.16     2857.09     13.88 o 
  -2  -2   1       12.26       11.17      2.40 o 
  -1  -2   1     3668.20     3128.87      9.54 o 
   0  -2   1     2482.31     2357.59     12.16 o 
   2  -2   1      941.80      886.38      5.70 o 
   3  -2   1     1079.07     1102.89      8.01 o 
   4  -2   1     2921.28     2775.53     22.19 o 
   5  -2   1        4.51        3.11      0.98 o 
   6  -2   1      945.93      944.23     16.93 o 
   7  -2   1       63.49       68.57      2.21 o 
   8  -2   1      548.22      565.20      6.05 o 
   9  -2   1      184.44      191.75      4.85 o 
  10  -2   1        0.88        0.23      0.38 o 
 -10  -1   1       60.85       66.28      2.65 o 
  -9  -1   1      240.81      228.42      4.30 o 
  -8  -1   1       54.34       50.56      2.51 o 
  -7  -1   1       94.03       80.90      2.23 o 
  -6  -1   1       28.18       19.87      2.66 o 
  -5  -1   1        1.02        3.69      1.19 o 
  -4  -1   1     1505.99     1575.56     17.48 o 
  -3  -1   1     1156.16     1191.87     23.17 o 
  -2  -1   1      219.58      215.22      2.98 o 
  -1  -1   1        0.20        0.70      0.12 o 
   0  -1   1       11.86       10.66      0.49 o 
   1  -1   1       42.68       42.50      1.31 o 
   2  -1   1       32.04       31.41      1.64 o 
   3  -1   1      139.14      148.23      4.40 o 
   4  -1   1       61.07       73.01      3.77 o 
   5  -1   1       59.03       61.03      3.99 o 
   6  -1   1       36.53       33.25      3.34 o 
   7  -1   1      229.52      243.89      4.91 o 
   8  -1   1        5.35        3.19      0.82 o 
   9  -1   1       13.10       13.13      1.29 o 
  10  -1   1        0.29       -0.12      0.33 o 
 -10   0   1      176.19      159.05      4.30 o 
  -9   0   1      401.91      415.55      6.58 o 
  -8   0   1      134.95      121.50      3.35 o 
  -7   0   1     1292.43     1234.26      9.39 o 
  -6   0   1      255.01      265.64      9.26 o 
  -5   0   1     4798.51     4588.65     33.84 o 
  -4   0   1      156.56      143.75      4.48 o 
  -3   0   1     2519.89     2380.31     15.10 o 
  -2   0   1     2240.62     1929.85     10.65 o 
  -1   0   1      635.96      614.38      4.12 o 
   1   0   1      565.34      510.14      5.11 o 
   2   0   1     6053.50     4969.57     21.70 o 
   3   0   1      234.69      234.85      5.79 o 
   4   0   1       17.14       43.15      3.03 o 
   5   0   1      170.82      163.86      6.67 o 
   6   0   1      237.59      267.21      6.12 o 
   7   0   1       69.33       81.28     10.88 o 
   8   0   1       18.46       17.77      1.65 o 
   9   0   1      373.51      383.23      8.58 o 
  10   0   1       47.13       46.59      2.02 o 
 -10   1   1       56.74       49.40      2.42 o 
  -9   1   1        0.02       -0.31      0.36 o 
  -8   1   1       51.82       53.74      2.28 o 
  -7   1   1        0.13        0.31      0.34 o 
  -6   1   1       83.77       72.48      4.80 o 
  -5   1   1        1.49        2.12      0.83 o 
  -4   1   1      193.85      230.09      5.71 o 
  -3   1   1     2548.12     2451.01     15.40 o 
  -2   1   1       26.20       28.23      1.32 o 
  -1   1   1       84.94       81.48      1.68 o 
   0   1   1        6.60        6.95      0.35 o 
   1   1   1      111.40      108.96      1.69 o 
   2   1   1        1.05        1.76      0.36 o 
   3   1   1       54.50       69.75      1.57 o 
   4   1   1        5.72        3.51      1.05 o 
   5   1   1      120.08      132.71      6.11 o 
   6   1   1       51.41       55.56      2.22 o 
   7   1   1       13.86       10.71      1.25 o 
   8   1   1        1.13        1.60      0.79 o 
   9   1   1        7.61        9.48      1.18 o 
 -10   2   1       68.30       58.08      2.59 o 
  -9   2   1      253.29      249.35      4.63 o 
  -8   2   1       47.33       52.28      2.25 o 
  -7   2   1      541.01      542.67      9.90 o 
  -6   2   1      198.29      178.50      7.37 o 
  -5   2   1      134.37      112.39      4.65 o 
  -4   2   1     1407.77     1415.39     14.21 o 
  -3   2   1     1623.03     1580.35     12.58 o 
  -1   2   1     4185.22     3763.80     12.75 o 
   1   2   1       26.75       29.35      5.51 o 
   2   2   1       35.84       20.51      1.03 o 
   3   2   1      765.86      712.63     18.11 o 
   4   2   1      564.49      625.27     11.80 o 
   5   2   1      719.58      700.45     14.08 o 
   6   2   1       23.80       27.90      1.60 o 
   7   2   1      999.73      972.99     15.39 o 
   8   2   1      490.44      487.05      9.09 o 
   9   2   1        8.35        9.57      1.15 o 
 -10   3   1       40.88       37.44      1.48 o 
  -9   3   1       54.23       50.30      2.11 o 
  -8   3   1       25.97       29.80      2.08 o 
  -7   3   1        9.71       11.07      1.06 o 
  -6   3   1       41.27       43.17      3.29 o 
  -5   3   1      130.93      135.10      5.14 o 
  -4   3   1       56.06       60.34      2.99 o 
  -3   3   1      268.20      255.27      5.16 o 
  -2   3   1      174.85      178.03      3.60 o 
  -1   3   1     3030.96     2782.37     17.70 o 
   0   3   1      426.49      435.04      3.92 o 
   1   3   1      185.23      184.08      2.94 o 
   2   3   1      221.63      235.22      5.70 o 
   3   3   1      152.50      170.93      3.67 o 
   4   3   1      280.29      286.49      8.02 o 
   5   3   1       14.35       16.64      1.21 o 
   6   3   1       78.41       70.16      4.10 o 
   7   3   1      125.04      133.75      3.56 o 
   8   3   1        5.53        4.42      1.01 o 
 -10   4   1       35.79       34.69      1.41 o 
  -9   4   1       28.92       31.76      2.01 o 
  -8   4   1        2.64        4.70      4.32 o 
  -7   4   1      255.02      262.26      6.86 o 
  -6   4   1      323.64      315.19      6.38 o 
  -5   4   1     2774.78     2834.68     24.00 o 
  -4   4   1     4727.09     4660.52     26.72 o 
  -3   4   1      199.14      206.67      4.83 o 
  -2   4   1      736.55      708.77      7.59 o 
  -1   4   1      959.36      945.65     18.53 o 
   0   4   1     1274.92     1280.25     14.37 o 
   1   4   1     6557.73     6147.12     42.43 o 
   2   4   1      236.68      292.18      8.86 o 
   3   4   1     2088.32     2193.19     16.99 o 
   4   4   1        1.07        1.06      0.34 o 
   5   4   1      475.08      465.10      8.54 o 
   6   4   1      277.11      251.65      5.82 o 
   7   4   1        0.75        0.55      0.43 o 
   8   4   1       44.01       43.06      2.27 o 
 -10   5   1       12.56       11.86      0.81 o 
  -9   5   1        0.65        0.26      0.39 o 
  -8   5   1       33.61       33.78      2.07 o 
  -7   5   1       77.50       74.22      2.53 o 
  -6   5   1       55.18       56.96      3.77 o 
  -5   5   1      103.71       94.48      4.42 o 
  -4   5   1       20.21       26.71      2.08 o 
  -3   5   1       24.57       35.59      2.08 o 
  -2   5   1      502.93      518.38     16.46 o 
  -1   5   1      243.68      295.31      7.87 o 
   0   5   1      199.37      200.71      6.45 o 
   1   5   1      182.50      190.31      6.33 o 
   2   5   1      277.19      263.18      7.65 o 
   3   5   1       11.18        9.91      0.70 o 
   4   5   1      170.96      170.46      4.82 o 
   5   5   1       85.60       81.02      2.75 o 
   6   5   1       13.86       10.40      1.11 o 
   7   5   1      359.51      352.62      6.46 o 
 -10   6   1      127.36      129.68      2.25 o 
  -9   6   1        1.07        3.06      0.59 o 
  -8   6   1      470.37      503.89     12.25 o 
  -7   6   1       43.59       43.56      2.51 o 
  -6   6   1      387.72      404.16      7.28 o 
  -5   6   1       27.47       26.18      2.36 o 
  -4   6   1      572.77      565.12     13.33 o 
  -3   6   1      198.73      193.97      7.44 o 
  -2   6   1     1230.53     1126.39     17.59 o 
  -1   6   1     1058.22     1026.45     16.40 o 
   0   6   1      189.62      198.02      7.17 o 
   1   6   1      381.96      342.05      9.38 o 
   2   6   1      133.49      122.59      2.50 o 
   3   6   1      305.33      300.75      4.62 o 
   4   6   1      351.69      366.24      5.20 o 
   5   6   1       57.80       46.55      2.39 o 
   6   6   1      158.25      157.26      3.54 o 
 -10   7   1        0.43        0.41      0.39 o 
  -9   7   1       28.41       30.71      1.60 o 
  -8   7   1        9.71        9.20      1.66 o 
  -7   7   1      259.81      253.13      8.80 o 
  -6   7   1       37.18       37.60      3.40 o 
  -5   7   1       77.87       72.30      3.55 o 
  -4   7   1      294.52      299.26      6.57 o 
  -3   7   1        0.47        0.45      0.71 o 
  -2   7   1      232.42      213.65      8.25 o 
  -1   7   1       60.87       61.01      4.38 o 
   0   7   1      181.49      170.07      3.87 o 
   1   7   1       94.11       98.23      2.31 o 
   2   7   1      302.75      278.05      4.42 o 
   3   7   1       17.01       22.73      1.31 o 
   4   7   1      220.82      198.42      4.92 o 
   5   7   1      181.37      181.26      5.76 o 
   6   7   1        7.42        6.41      0.84 o 
 -10   8   1        5.16        6.42      0.73 o 
  -9   8   1        4.91        5.26      0.98 o 
  -8   8   1       21.65       23.82      2.43 o 
  -7   8   1       14.78       14.56      2.13 o 
  -6   8   1      139.00      146.09      6.72 o 
  -5   8   1     1157.12     1211.08     18.84 o 
  -4   8   1        1.39        2.18      0.82 o 
  -3   8   1      819.23      815.71     13.91 o 
  -2   8   1      197.47      200.85      4.38 o 
  -1   8   1      215.26      214.69      5.79 o 
   0   8   1       65.28       69.06      3.06 o 
   1   8   1      190.37      177.31      3.50 o 
   2   8   1        1.63        5.21      0.74 o 
   3   8   1      131.72      114.49      3.90 o 
   4   8   1      135.81      132.82      5.05 o 
   5   8   1        0.29        0.55      0.27 o 
  -9   9   1       39.01       40.87      2.20 o 
  -8   9   1        0.44        2.37      0.89 o 
  -7   9   1       36.25       41.04      3.29 o 
  -6   9   1        0.66        0.90      0.50 o 
  -5   9   1       80.60       79.97      4.09 o 
  -4   9   1       32.89       32.20      2.17 o 
  -3   9   1        8.88       15.84      2.35 o 
  -2   9   1       86.87       89.55      5.38 o 
  -1   9   1      103.67      100.62      5.52 o 
   0   9   1       31.32       29.95      1.64 o 
   1   9   1       64.59       64.94      1.97 o 
   2   9   1        4.86        4.47      0.80 o 
   3   9   1      171.58      173.19      5.62 o 
   4   9   1      140.39      120.83      3.38 o 
  -8  10   1        4.62        3.07      0.73 o 
  -7  10   1       80.07       83.98      3.98 o 
  -6  10   1       67.94       69.72      2.74 o 
  -5  10   1       78.85       80.39      3.10 o 
  -4  10   1       48.41       50.10      2.43 o 
  -3  10   1        0.31        0.78      0.76 o 
  -2  10   1      218.55      232.02      5.57 o 
  -1  10   1        6.79        7.80      1.07 o 
   0  10   1        4.74        6.93      0.95 o 
   1  10   1        4.18        3.19      0.98 o 
   2  10   1       11.70        9.99      1.28 o 
  -7  11   1        0.51        0.51      0.33 o 
  -6  11   1      151.00      145.68      3.01 o 
  -5  11   1       34.32       34.76      2.56 o 
  -4  11   1       21.75       23.77      2.28 o 
  -3  11   1      135.54      145.56      3.61 o 
  -2  11   1       35.07       39.19      1.90 o 
  -1  11   1        9.13        9.10      0.90 o 
   0  11   1       31.71       32.23      2.12 o 
   1  11   1       23.24       23.35      1.49 o 
  -4  12   1      100.38      103.94      3.26 o 
  -3  12   1      167.57      170.92      4.17 o 
   0 -12   2       86.77       73.89      2.42 o 
   1 -12   2        0.30        0.72      0.41 o 
   2 -12   2      113.50      112.10      2.53 o 
   3 -12   2        1.40        1.58      0.44 o 
   4 -12   2      154.13      118.42     23.86 o 
   5 -12   2        8.72       15.08      1.22 o 
  -2 -11   2      107.73      103.11      3.13 o 
  -1 -11   2       37.36       40.57      2.58 o 
   0 -11   2      499.82      495.64     12.35 o 
   1 -11   2      623.58      636.09      8.02 o 
   2 -11   2       61.64       61.68      3.72 o 
   3 -11   2       28.10       34.04      2.89 o 
   4 -11   2      216.90      228.57      7.14 o 
   5 -11   2      102.43      105.37      2.99 o 
   6 -11   2        1.21        1.37      0.59 o 
   7 -11   2       13.72       18.59      1.38 o 
  -3 -10   2       59.86       63.74      2.93 o 
  -2 -10   2        0.01       -0.12      0.84 o 
  -1 -10   2      275.09      287.15      5.71 o 
   0 -10   2      268.08      274.80      5.39 o 
   1 -10   2       64.74       62.48      2.75 o 
   2 -10   2        6.34        5.31      0.92 o 
   3 -10   2      216.05      229.14      5.70 o 
   4 -10   2       40.14       36.60      2.96 o 
   5 -10   2       43.97       48.35      3.48 o 
   6 -10   2       15.59       14.10      1.27 o 
   7 -10   2      183.06      177.89      5.27 o 
   8 -10   2        2.77        2.57      0.60 o 
  -5  -9   2       21.03       20.64      1.23 o 
  -4  -9   2      209.40      213.03      3.86 o 
  -3  -9   2       30.61       32.65      2.01 o 
  -2  -9   2      387.68      391.91      7.40 o 
  -1  -9   2      493.92      482.23     11.51 o 
   0  -9   2       91.73       88.10      4.90 o 
   1  -9   2      109.49      123.10      4.13 o 
   2  -9   2      161.98      163.27      6.82 o 
   3  -9   2      591.09      582.22      8.91 o 
   4  -9   2      127.99      132.87      4.44 o 
   5  -9   2       69.49       79.29      4.86 o 
   6  -9   2       15.08       15.77      2.18 o 
   7  -9   2       57.05       59.18      3.80 o 
   8  -9   2      246.88      249.84      6.41 o 
  -6  -8   2       24.04       19.21      1.34 o 
  -5  -8   2        2.82        3.87      0.59 o 
  -4  -8   2       65.03       69.47      2.97 o 
  -3  -8   2      234.43      233.18      4.69 o 
  -2  -8   2      321.57      320.48      5.53 o 
   0  -8   2     1007.52      967.38     10.94 o 
   1  -8   2      134.62      136.57      9.09 o 
   2  -8   2     2038.85     2054.71     67.91 o 
   3  -8   2      569.05      550.00      7.26 o 
   4  -8   2      236.20      222.81      4.06 o 
   5  -8   2      149.07      154.28      6.92 o 
   6  -8   2      129.53      136.30      4.30 o 
   7  -8   2       20.48       24.48      1.81 o 
   8  -8   2       10.06        7.88      1.33 o 
   9  -8   2       98.47       92.36      6.91 o 
  -7  -7   2       39.50       36.32      1.73 o 
  -6  -7   2       29.45       35.09      2.52 o 
  -5  -7   2        5.85        7.53      0.70 o 
  -4  -7   2      414.44      413.36      5.40 o 
  -3  -7   2       29.65       28.28      1.30 o 
  -2  -7   2     1131.34     1168.69      8.85 o 
  -1  -7   2     1009.83      999.66     11.65 o 
   0  -7   2       74.73       74.05      4.73 o 
   1  -7   2      707.24      687.08     14.15 o 
   2  -7   2      608.10      640.54      8.76 o 
   3  -7   2       20.95       15.13      3.59 o 
   4  -7   2      175.13      175.98      4.95 o 
   5  -7   2       34.56       36.86      1.60 o 
   6  -7   2      282.67      288.87      6.44 o 
   7  -7   2        1.09        1.50      0.55 o 
   8  -7   2      219.82      224.45      5.07 o 
   9  -7   2       24.15       25.24      2.06 o 
  -7  -6   2        1.04        2.17      0.52 o 
  -6  -6   2        0.50        1.10      0.45 o 
  -5  -6   2      170.55      173.01      4.15 o 
  -4  -6   2        4.56        5.07      0.65 o 
  -3  -6   2      383.85      398.61      5.25 o 
  -2  -6   2      217.69      210.56      7.66 o 
  -1  -6   2        7.36        3.58      1.09 o 
   0  -6   2      157.79      163.58      6.39 o 
   1  -6   2      858.42      853.21     16.73 o 
   2  -6   2        1.31        1.52      0.52 o 
   3  -6   2      880.63      887.64     14.65 o 
   4  -6   2      225.84      208.32      7.25 o 
   5  -6   2     1207.54     1255.92     13.36 o 
   6  -6   2       51.80       57.75      2.87 o 
   7  -6   2      783.20      802.12     10.69 o 
   8  -6   2       74.35       72.27      2.32 o 
   9  -6   2       33.22       33.78      1.29 o 
  10  -6   2      101.32       95.59      2.90 o 
  -8  -5   2      153.89      137.88      4.61 o 
  -7  -5   2       13.01       13.31      1.01 o 
  -6  -5   2      153.21      152.99      3.76 o 
  -5  -5   2       11.85       11.85      1.09 o 
  -4  -5   2      184.12      199.89      2.97 o 
  -3  -5   2     1117.84     1091.47     16.59 o 
  -2  -5   2      115.10      105.07      4.88 o 
  -1  -5   2      309.65      314.86      8.00 o 
   0  -5   2        1.01        4.89      0.59 o 
   1  -5   2     1498.91     1531.61     11.80 o 
   2  -5   2      103.60       99.06      4.34 o 
   3  -5   2      369.80      442.94      9.31 o 
   4  -5   2      249.48      242.88      7.27 o 
   5  -5   2        4.48        7.50      1.41 o 
   6  -5   2      215.41      214.83      5.35 o 
   7  -5   2       35.10       34.86      1.76 o 
   8  -5   2        6.44        8.74      2.42 o 
   9  -5   2        8.48        7.78      0.94 o 
  10  -5   2       14.07       12.81      1.08 o 
  -9  -4   2        3.97        3.15      0.57 o 
  -8  -4   2      111.08      115.25      2.54 o 
  -7  -4   2       76.05       74.69      2.52 o 
  -6  -4   2      147.36      154.71      4.62 o 
  -5  -4   2       37.64       39.15      2.27 o 
  -4  -4   2     1365.65     1345.05     17.77 o 
  -3  -4   2      633.23      641.44     11.49 o 
  -2  -4   2      550.50      487.76      9.21 o 
  -1  -4   2      150.49      138.99      5.22 o 
   0  -4   2      215.54      219.77      4.10 o 
   1  -4   2      742.34      714.29      9.87 o 
   2  -4   2       33.90       49.45      2.69 o 
   3  -4   2      442.89      471.51     17.37 o 
   4  -4   2      123.30      127.76      4.35 o 
   5  -4   2      593.99      536.33     10.45 o 
   6  -4   2      192.68      177.21      4.78 o 
   7  -4   2      180.92      186.17      7.52 o 
   8  -4   2      568.23      578.74      7.29 o 
   9  -4   2       52.99       51.62      2.38 o 
  10  -4   2     1054.05     1057.65     14.36 o 
  -9  -3   2       24.49       20.96      1.81 o 
  -8  -3   2      104.74       92.82      3.30 o 
  -7  -3   2        4.94        7.52      1.06 o 
  -6  -3   2       62.28       53.93      2.19 o 
  -5  -3   2      614.49      606.57     12.38 o 
  -4  -3   2      422.41      408.09      6.38 o 
  -3  -3   2        1.44        3.45      1.43 o 
  -2  -3   2       32.66       27.75      1.25 o 
  -1  -3   2       13.25       17.21      0.74 o 
   0  -3   2     4834.29     4441.24     24.96 o 
   1  -3   2     1237.77     1178.59     26.56 o 
   2  -3   2      236.90      230.89      3.91 o 
   3  -3   2       67.08       75.92      2.95 o 
   4  -3   2      196.94      191.07      5.71 o 
   5  -3   2       97.41       86.37      4.46 o 
   6  -3   2       19.82       18.94      1.29 o 
   7  -3   2        4.58        5.35      0.97 o 
   8  -3   2        0.10        1.04      0.48 o 
   9  -3   2       84.97       88.65      3.17 o 
  10  -3   2        4.59        4.41      0.57 o 
  -9  -2   2       14.06       10.17      0.97 o 
  -8  -2   2      169.60      179.12      5.77 o 
  -7  -2   2       94.22       82.99      3.27 o 
  -6  -2   2       77.70       72.96      2.55 o 
  -5  -2   2      534.39      504.92     11.53 o 
  -4  -2   2      140.24      194.79      7.08 o 
  -3  -2   2      389.99      326.57      4.14 o 
  -2  -2   2      109.96      111.68      1.94 o 
  -1  -2   2     8986.19     6907.27     70.47 o 
   0  -2   2      833.38      833.94     10.14 o 
   1  -2   2     1944.18     1924.35     42.66 o 
   2  -2   2     2182.22     1974.56     12.80 o 
   3  -2   2       39.51       31.54      2.05 o 
   4  -2   2       35.10       22.16      2.10 o 
   5  -2   2       57.61       62.70      3.96 o 
   6  -2   2      676.03      646.11      9.38 o 
   7  -2   2      367.50      362.76      5.79 o 
   8  -2   2     1634.49     1642.21     12.00 o 
   9  -2   2       19.24       28.02      5.38 o 
  10  -2   2      120.98      122.14      3.61 o 
 -10  -1   2       21.96       22.14      1.65 o 
  -9  -1   2        1.40        3.36      0.64 o 
  -8  -1   2       43.73       47.74      1.96 o 
  -7  -1   2       26.12       22.10      1.11 o 
  -6  -1   2       81.76       80.50      5.14 o 
  -5  -1   2       44.91       47.13      3.48 o 
  -4  -1   2       55.64       54.65      2.71 o 
  -3  -1   2      216.86      230.51      4.86 o 
  -2  -1   2     3902.18     3459.52     10.46 o 
  -1  -1   2      599.82      588.91      2.86 o 
   0  -1   2      129.81      121.06      1.15 o 
   1  -1   2       47.03       50.48      1.22 o 
   2  -1   2       42.08       45.19      2.10 o 
   3  -1   2       73.24       64.88      3.08 o 
   4  -1   2       48.51       43.53      2.99 o 
   5  -1   2      196.70      207.79      4.59 o 
   6  -1   2       10.48       10.98      1.03 o 
   7  -1   2        0.11        0.16      0.79 o 
   8  -1   2       16.10       13.84      1.45 o 
   9  -1   2        4.83        4.48      0.75 o 
  10  -1   2        7.39        6.90      0.75 o 
 -10   0   2      181.17      190.60      4.13 o 
  -9   0   2        9.70       12.78      1.26 o 
  -8   0   2      118.19      128.91      3.47 o 
  -7   0   2      378.07      366.94      5.09 o 
  -6   0   2       79.92       76.33      4.95 o 
  -5   0   2     1465.38     1454.93     16.31 o 
  -4   0   2      669.64      665.80      9.49 o 
  -3   0   2      447.03      422.72      6.25 o 
  -2   0   2     4911.08     4043.98     15.52 o 
   0   0   2       81.91       98.83      2.02 o 
   1   0   2     5390.49     4390.77    126.82 o 
   2   0   2     2866.04     2661.83     10.38 o 
   3   0   2        0.19        0.35      0.46 o 
   4   0   2     1679.23     1661.58     19.05 o 
   5   0   2      347.95      364.24     10.13 o 
   6   0   2      676.90      681.57      7.84 o 
   7   0   2      134.44      132.45      3.36 o 
   8   0   2        5.62        5.95      0.97 o 
   9   0   2      356.18      360.86      7.66 o 
 -10   1   2        0.07        0.03      0.31 o 
  -9   1   2       71.41       67.54      2.42 o 
  -8   1   2       31.61       26.66      1.63 o 
  -7   1   2       46.58       44.13      2.04 o 
  -6   1   2      188.88      230.62      7.39 o 
  -5   1   2      902.97      958.13     13.36 o 
  -4   1   2       10.55       10.36      1.23 o 
  -3   1   2     3541.85     3304.56     17.77 o 
  -2   1   2     1307.48     1249.88      9.05 o 
  -1   1   2       27.29       28.34      1.16 o 
   0   1   2        1.80        2.32      0.63 o 
   1   1   2       23.88       24.40      0.60 o 
   2   1   2       28.07       31.82      1.40 o 
   3   1   2        3.84        6.61      1.15 o 
   4   1   2       58.02       70.75      4.08 o 
   5   1   2      105.20      126.75      6.04 o 
   6   1   2       47.76       46.01      1.76 o 
   7   1   2       12.89       12.97      1.07 o 
   8   1   2      239.57      245.72      7.32 o 
   9   1   2        0.67        0.50      0.33 o 
 -11   2   2      251.90      248.85      4.34 o 
 -10   2   2       91.00       85.82      2.85 o 
  -9   2   2      581.04      572.53      9.34 o 
  -8   2   2      113.28      115.19      4.00 o 
  -7   2   2     1715.17     1696.96     10.48 o 
  -6   2   2       46.50       38.15      3.10 o 
  -5   2   2     1117.82     1167.34     14.86 o 
  -4   2   2      668.95      650.30      9.55 o 
  -3   2   2      861.61      827.55      9.21 o 
  -2   2   2     5465.97     4880.39     18.99 o 
  -1   2   2     1102.26      993.45      7.46 o 
   0   2   2     2118.44     1974.97     32.51 o 
   1   2   2     1104.28     1042.57      6.55 o 
   2   2   2      126.40      109.53      7.61 o 
   3   2   2       26.50       18.66      1.11 o 
   4   2   2        1.25       11.93      1.73 o 
   5   2   2      300.90      292.49      5.47 o 
   6   2   2      139.06      137.82      3.44 o 
   7   2   2      955.91      978.23     19.25 o 
   8   2   2        0.76        2.02      0.64 o 
   9   2   2      362.16      338.84      5.04 o 
 -11   3   2        0.01        0.28      0.27 o 
 -10   3   2       70.36       68.35      2.06 o 
  -9   3   2       31.21       32.23      1.72 o 
  -8   3   2       45.21       50.05      2.63 o 
  -7   3   2        0.80        0.87      0.52 o 
  -6   3   2        3.42        9.29      1.61 o 
  -5   3   2       16.20       12.62      1.62 o 
  -4   3   2        7.11        6.01      1.02 o 
  -3   3   2        0.75        0.58      0.39 o 
  -2   3   2      110.28      112.68      3.11 o 
  -1   3   2      152.88      150.63      2.02 o 
   0   3   2      142.07      162.23      2.72 o 
   1   3   2      124.20      132.05      2.65 o 
   2   3   2        0.81        2.30      0.43 o 
   3   3   2       10.02       14.72      1.08 o 
   4   3   2        8.30        9.92      1.65 o 
   5   3   2       92.99       99.65      2.91 o 
   6   3   2       52.63       57.82      3.80 o 
   7   3   2      142.85      144.63      5.20 o 
   8   3   2      112.11      110.00      3.89 o 
 -11   4   2      106.74      107.06      3.03 o 
 -10   4   2        6.45        7.32      0.69 o 
  -9   4   2      299.21      312.89      6.15 o 
  -8   4   2        6.83       10.98      2.64 o 
  -7   4   2       56.09       52.17      1.68 o 
  -6   4   2      389.56      388.29      9.93 o 
  -5   4   2      420.72      399.02      8.98 o 
  -4   4   2     5141.76     5016.15     27.96 o 
  -3   4   2      177.41      178.58      4.65 o 
  -2   4   2      787.17      755.76      8.63 o 
  -1   4   2      195.16      169.19      2.32 o 
   0   4   2      160.71      126.04      7.24 o 
   1   4   2      580.92      534.29     13.18 o 
   2   4   2      378.32      464.85     12.28 o 
   3   4   2      820.68      820.86     12.50 o 
   4   4   2      215.40      236.39      4.64 o 
   5   4   2      844.55      832.89     12.54 o 
   6   4   2      552.22      531.85      8.03 o 
   7   4   2       11.29       15.33      0.88 o 
 -10   5   2       52.61       49.11      1.60 o 
  -9   5   2        5.59        5.86      0.87 o 
  -8   5   2      181.74      182.59      4.86 o 
  -7   5   2        0.08       -0.48      0.48 o 
  -6   5   2       19.87       17.67      2.18 o 
  -5   5   2       89.58       94.59      4.49 o 
  -4   5   2       58.14       94.42      3.96 o 
  -3   5   2      466.02      517.37      8.20 o 
  -2   5   2       96.00      102.92      5.63 o 
  -1   5   2      243.47      250.66      7.34 o 
   0   5   2      321.68      338.48      8.41 o 
   1   5   2        7.98       14.33      1.75 o 
   2   5   2      122.43      126.08      5.06 o 
   3   5   2       90.82       88.25      3.03 o 
   4   5   2      213.12      215.62      4.50 o 
   5   5   2       60.00       53.68      2.19 o 
   6   5   2       33.86       34.91      1.86 o 
   7   5   2        0.75        0.32      0.17 o 
 -10   6   2        0.99        2.68      0.75 o 
  -9   6   2      125.83      133.22      2.87 o 
  -8   6   2      341.94      369.56      6.74 o 
  -7   6   2      715.37      755.79      9.70 o 
  -6   6   2     1851.55     1823.74     36.23 o 
  -5   6   2       28.62       35.58      2.76 o 
  -4   6   2      347.06      343.92     10.71 o 
  -3   6   2      696.75      639.22     13.68 o 
  -2   6   2      408.39      378.07     10.38 o 
  -1   6   2     3184.23     3029.30     28.27 o 
   0   6   2        0.21        0.56      0.62 o 
   1   6   2     1012.20      962.84     15.37 o 
   2   6   2        1.80        0.80      0.45 o 
   3   6   2      454.81      437.86      5.68 o 
   4   6   2      179.69      167.83      3.91 o 
   5   6   2       16.60       12.49      1.18 o 
   6   6   2      359.07      351.68      6.74 o 
 -10   7   2        2.14        1.90      0.57 o 
  -9   7   2       32.85       36.67      2.68 o 
  -8   7   2       54.21       54.31      3.86 o 
  -7   7   2       75.82       74.07      4.80 o 
  -6   7   2        2.62        3.66      1.18 o 
  -5   7   2      356.75      362.26      7.61 o 
  -4   7   2        9.27        9.75      1.29 o 
  -3   7   2       50.73       43.47      3.89 o 
  -2   7   2      270.39      257.80      9.13 o 
  -1   7   2        0.06       -0.55      0.55 o 
   0   7   2      143.37      150.50      3.24 o 
   1   7   2       43.07       36.88      1.44 o 
   2   7   2        4.60        6.27      0.70 o 
   3   7   2       21.13       23.10      1.92 o 
   4   7   2        7.27        6.24      0.96 o 
   5   7   2       35.50       34.09      2.32 o 
 -10   8   2       52.93       57.75      2.30 o 
  -9   8   2       69.27       65.03      3.29 o 
  -8   8   2       58.40       54.49      3.70 o 
  -7   8   2      120.87      120.70      5.94 o 
  -6   8   2      251.73      251.47      5.92 o 
  -5   8   2      187.15      186.84      5.20 o 
  -4   8   2      472.01      458.86      8.04 o 
  -3   8   2      789.11      798.17     11.42 o 
  -2   8   2        7.49        7.59      1.56 o 
  -1   8   2      125.27      128.81      4.26 o 
   0   8   2      160.79      147.80      3.80 o 
   1   8   2      133.19      142.75      3.15 o 
   2   8   2      340.09      369.21      7.27 o 
   3   8   2      118.81      120.17      3.83 o 
   4   8   2      308.00      309.72      7.08 o 
   5   8   2        1.52        1.11      0.35 o 
  -9   9   2       38.89       36.75      2.13 o 
  -8   9   2      145.62      155.25      5.60 o 
  -7   9   2      142.56      150.89      6.18 o 
  -6   9   2      567.16      570.89      8.57 o 
  -5   9   2       54.73       54.93      2.79 o 
  -4   9   2      295.36      307.45      6.50 o 
  -3   9   2       76.72       83.62      5.15 o 
  -2   9   2      154.33      148.96      4.71 o 
  -1   9   2       74.53       83.26      2.74 o 
   0   9   2      128.10      123.86      3.31 o 
   1   9   2       55.71       64.17      2.26 o 
   2   9   2      475.00      453.53      6.87 o 
   3   9   2      254.69      252.22      6.13 o 
  -8  10   2      105.35       98.56      3.63 o 
  -7  10   2      432.40      443.35      8.98 o 
  -6  10   2        3.19        3.07      0.64 o 
  -5  10   2      261.19      268.73      5.46 o 
  -4  10   2        0.55        0.85      0.82 o 
  -3  10   2       33.95       35.23      2.06 o 
  -2  10   2        0.42        1.80      1.14 o 
  -1  10   2       59.99       57.98      2.62 o 
   0  10   2        9.04       12.09      0.88 o 
   1  10   2       27.92       22.78      2.01 o 
   2  10   2       79.33       81.98      3.07 o 
  -7  11   2       23.66       18.58      1.27 o 
  -6  11   2       19.74       18.15      1.01 o 
  -5  11   2       21.43       23.06      1.96 o 
  -4  11   2      127.51      133.99      5.02 o 
  -3  11   2      109.72      129.36      5.00 o 
  -2  11   2        0.88        0.99      0.44 o 
  -1  11   2       31.13       35.18      1.54 o 
   0  11   2        6.05        6.04      0.81 o 
  -4  12   2      114.78      115.37      3.02 o 
  -3  12   2        0.29        0.45      0.29 o 
   0 -12   3       21.84       17.54      1.27 o 
   1 -12   3       30.56       28.77      1.87 o 
   2 -12   3        0.40        0.47      0.26 o 
   3 -12   3       34.58       38.77      1.54 o 
   4 -12   3        0.23       -0.44      0.44 o 
   5 -12   3        9.54        6.21      0.77 o 
  -2 -11   3      170.15      162.56      4.02 o 
  -1 -11   3       24.82       22.16      1.20 o 
   0 -11   3      112.24      121.15      5.01 o 
   1 -11   3      228.59      233.57      6.47 o 
   2 -11   3        5.56        7.55      1.33 o 
   3 -11   3      265.68      271.18      7.85 o 
   4 -11   3        1.33        0.48      0.31 o 
   5 -11   3       26.38       23.97      1.43 o 
   6 -11   3       33.11       32.16      1.45 o 
   7 -11   3       59.11       56.99      2.16 o 
  -3 -10   3        0.45        1.23      0.39 o 
  -2 -10   3       15.73       17.77      1.38 o 
  -1 -10   3        2.38        2.86      0.69 o 
   0 -10   3      113.81      117.29      3.22 o 
   1 -10   3       77.17       76.84      3.10 o 
   2 -10   3      262.90      259.65      6.26 o 
   3 -10   3       44.35       41.91      2.23 o 
   4 -10   3       25.31       25.66      2.50 o 
   5 -10   3       25.47       24.36      2.48 o 
   6 -10   3        0.57       -0.15      0.60 o 
   7 -10   3        2.43        1.68      0.64 o 
   8 -10   3       95.77       79.20      2.59 o 
  -5  -9   3      275.91      247.13      4.37 o 
  -4  -9   3      200.25      208.40      3.36 o 
  -3  -9   3        0.79        1.05      0.52 o 
  -2  -9   3     1042.86     1057.55     12.35 o 
   0  -9   3       18.73       17.78      1.55 o 
   1  -9   3      682.97      680.98     13.75 o 
   2  -9   3       21.38       22.86      2.65 o 
   3  -9   3      103.05       99.21      3.75 o 
   4  -9   3        5.62        7.30      1.13 o 
   5  -9   3       47.13       43.53      3.62 o 
   6  -9   3       18.22       22.38      2.55 o 
   7  -9   3      284.12      287.02      7.97 o 
   8  -9   3      134.24      128.95      4.26 o 
  -6  -8   3       99.98       98.47      3.18 o 
  -5  -8   3       53.80       54.98      2.32 o 
  -4  -8   3        1.69        1.29      0.43 o 
  -3  -8   3      199.18      205.79      4.48 o 
  -2  -8   3       50.87       51.92      3.91 o 
  -1  -8   3      220.17      211.23      7.01 o 
   0  -8   3        1.86        3.68      2.92 o 
   1  -8   3      239.82      242.78      4.75 o 
   2  -8   3        1.44        6.60      6.04 o 
   3  -8   3        0.66        0.69      0.76 o 
   4  -8   3        6.74        7.31      1.58 o 
   5  -8   3      211.00      198.15      4.25 o 
   6  -8   3       14.54       13.82      1.42 o 
   7  -8   3      248.70      255.50      6.30 o 
   8  -8   3        0.05        1.01      0.59 o 
   9  -8   3       12.88       14.58      1.23 o 
  -7  -7   3       32.76       38.47      1.97 o 
  -6  -7   3      228.03      244.63      4.59 o 
  -5  -7   3       60.94       65.10      2.41 o 
  -4  -7   3     1052.82     1044.81      8.65 o 
  -3  -7   3      351.72      353.82      6.02 o 
  -2  -7   3      122.82      117.41      4.16 o 
  -1  -7   3       48.62       48.57      2.58 o 
   0  -7   3      117.70      115.41      5.80 o 
   1  -7   3      691.29      768.35     14.67 o 
   2  -7   3      297.02      321.70      6.25 o 
   3  -7   3      233.37      227.33      5.48 o 
   4  -7   3      228.81      225.36      4.54 o 
   5  -7   3      231.07      235.44      4.70 o 
   6  -7   3      238.11      247.64      6.02 o 
   7  -7   3        1.83        1.34      0.63 o 
   8  -7   3      140.00      138.04      3.80 o 
   9  -7   3        1.52        1.31      0.59 o 
  -7  -6   3       31.59       30.11      1.32 o 
  -6  -6   3       41.18       42.97      1.66 o 
  -5  -6   3      280.03      285.32      5.37 o 
  -4  -6   3      212.10      206.29      4.33 o 
  -3  -6   3      449.77      431.93      6.24 o 
  -2  -6   3      658.09      684.74     13.76 o 
  -1  -6   3        4.09        3.87      1.14 o 
   0  -6   3     1297.67     1343.30     18.02 o 
   1  -6   3      287.18      310.16      5.45 o 
   2  -6   3      503.18      520.28      7.51 o 
   3  -6   3       90.05       63.82      3.11 o 
   4  -6   3       78.19       65.10      2.90 o 
   5  -6   3      278.61      278.09      4.99 o 
   6  -6   3        3.28        3.71      1.20 o 
   7  -6   3      483.51      505.70      8.43 o 
   8  -6   3      386.54      399.57      6.58 o 
   9  -6   3      127.42      135.61      4.80 o 
  -8  -5   3       36.46       42.01      1.52 o 
  -7  -5   3       36.74       45.81      1.90 o 
  -6  -5   3      586.59      592.11      7.48 o 
  -5  -5   3       29.02       26.30      1.62 o 
  -4  -5   3      543.33      539.14      8.67 o 
  -3  -5   3      307.81      304.97      8.83 o 
  -2  -5   3       10.78       19.26      2.14 o 
  -1  -5   3     1047.31     1009.19     14.21 o 
   0  -5   3      466.01      525.97     11.40 o 
   1  -5   3        3.73       14.47      1.13 o 
   2  -5   3      118.91       94.13      2.93 o 
   3  -5   3       93.59       87.70      3.96 o 
   4  -5   3      275.46      287.76      7.31 o 
   5  -5   3        6.28        8.09      1.68 o 
   6  -5   3      262.41      272.67      6.42 o 
   7  -5   3      134.94      140.62      3.51 o 
   8  -5   3      168.12      167.35      4.51 o 
   9  -5   3      403.87      397.32      8.52 o 
  10  -5   3       20.58       18.89      1.21 o 
  -9  -4   3       58.65       70.31      2.70 o 
  -8  -4   3        1.16        2.12      0.45 o 
  -7  -4   3      113.26      118.07      3.25 o 
  -6  -4   3        2.57        4.16      1.02 o 
  -5  -4   3      731.82      749.60     16.20 o 
  -4  -4   3      474.66      432.76     10.18 o 
  -3  -4   3       11.96       21.10      2.12 o 
  -2  -4   3     1261.03     1259.71     14.98 o 
  -1  -4   3       89.29       85.45      2.12 o 
   0  -4   3     2343.71     2390.87     11.87 o 
   1  -4   3     1355.89     1305.67      9.26 o 
   2  -4   3      173.90      174.52      7.22 o 
   3  -4   3     2485.49     2608.64     12.21 o 
   4  -4   3      114.49      122.60      4.28 o 
   5  -4   3     1726.03     1799.10     16.76 o 
   6  -4   3       40.31       39.69      1.94 o 
   7  -4   3       25.98       24.50      2.77 o 
   8  -4   3      111.46      107.85      3.08 o 
   9  -4   3       21.86       23.56      1.52 o 
  10  -4   3      252.15      257.34      4.58 o 
  -9  -3   3       37.34       37.93      1.65 o 
  -8  -3   3      248.66      240.33      4.33 o 
  -7  -3   3       74.28       81.25      4.55 o 
  -6  -3   3      397.33      393.86      7.07 o 
  -5  -3   3      101.32       99.97      5.03 o 
  -4  -3   3       23.20       18.87      1.40 o 
  -3  -3   3      965.35      951.87     12.54 o 
  -2  -3   3       96.98       85.93      5.01 o 
  -1  -3   3     1581.98     1539.47     27.16 o 
   0  -3   3      158.94      143.93      2.57 o 
   1  -3   3      985.57      997.99      9.36 o 
   2  -3   3      453.89      499.73      7.83 o 
   3  -3   3       45.82       49.97      1.70 o 
   4  -3   3      162.74      161.71      5.35 o 
   5  -3   3      190.99      198.09      5.11 o 
   6  -3   3      187.11      197.59      4.20 o 
   7  -3   3      133.46      125.80      4.31 o 
   8  -3   3       15.57       15.69      1.20 o 
   9  -3   3        1.68        1.74      0.58 o 
  10  -3   3        0.23        0.12      0.22 o 
 -10  -2   3       40.34       42.32      1.87 o 
  -9  -2   3       17.42       15.82      1.27 o 
  -8  -2   3      104.85      108.77      3.67 o 
  -7  -2   3       21.98       22.50      1.75 o 
  -6  -2   3      648.75      641.96      8.63 o 
  -5  -2   3      379.87      380.81      9.81 o 
  -4  -2   3      370.37      381.04      6.80 o 
  -3  -2   3      274.35      216.39      4.95 o 
  -2  -2   3     1948.80     1937.60      6.63 o 
  -1  -2   3      814.20      718.23      6.52 o 
   0  -2   3      460.74      435.85      3.71 o 
   1  -2   3      732.33      745.49      3.93 o 
   2  -2   3      173.07      172.56      2.63 o 
   3  -2   3     2415.77     2256.67     34.37 o 
   4  -2   3      307.96      289.78      5.23 o 
   5  -2   3      129.48      106.71      3.65 o 
   6  -2   3     1077.02     1062.04      9.82 o 
   7  -2   3       79.97       78.42      2.73 o 
   8  -2   3     1430.93     1442.47     10.78 o 
   9  -2   3      191.90      203.17      4.86 o 
 -10  -1   3        6.11        5.05      0.58 o 
  -9  -1   3        8.26       10.66      1.56 o 
  -8  -1   3        7.82        6.42      0.78 o 
  -7  -1   3      129.94      140.82      2.74 o 
  -6  -1   3      130.12      126.28      6.37 o 
  -5  -1   3       20.04       12.00      1.46 o 
  -4  -1   3      146.44      203.13      5.17 o 
  -3  -1   3      176.65      173.23      3.97 o 
  -2  -1   3      453.09      460.35      3.27 o 
  -1  -1   3        5.17        7.66      2.42 o 
   0  -1   3      132.83      147.52      2.01 o 
   1  -1   3       89.23       89.15      1.83 o 
   2  -1   3        7.67        7.15      0.81 o 
   3  -1   3      519.18      541.91      6.11 o 
   4  -1   3       72.22       68.62      2.45 o 
   5  -1   3      145.06      129.69      5.94 o 
   6  -1   3      144.16      157.34      3.24 o 
   7  -1   3       37.46       41.36      1.93 o 
   8  -1   3       53.75       55.27      2.70 o 
   9  -1   3        9.59       11.90      1.46 o 
 -10   0   3       45.44       51.09      3.17 o 
  -9   0   3       89.33       86.22      3.28 o 
  -8   0   3      238.87      242.79      4.75 o 
  -7   0   3      207.98      191.41      3.14 o 
  -6   0   3      339.54      321.68      8.63 o 
  -5   0   3     1637.20     1619.66     17.28 o 
  -4   0   3      260.45      259.56      5.91 o 
  -3   0   3     6571.94     5503.49     23.22 o 
  -2   0   3     2884.37     2664.67     13.77 o 
  -1   0   3      857.09      883.05      5.13 o 
   0   0   3      205.07      180.43      2.32 o 
   1   0   3      866.20      853.71     12.35 o 
   2   0   3      115.12      134.99      2.52 o 
   3   0   3      231.42      213.91      3.58 o 
   4   0   3      762.18      738.14     13.01 o 
   5   0   3      366.72      419.74     10.94 o 
   6   0   3     2269.54     2251.93     13.98 o 
   7   0   3      126.77      139.70      3.48 o 
   8   0   3      178.83      195.15      4.78 o 
   9   0   3      142.51      139.51      4.19 o 
 -10   1   3       17.85       17.12      1.28 o 
  -9   1   3       10.58        8.25      0.90 o 
  -8   1   3      109.48      109.32      3.20 o 
  -7   1   3       20.47       19.25      1.52 o 
  -6   1   3      439.40      441.91     10.33 o 
  -5   1   3      455.78      501.04      9.69 o 
  -4   1   3     1673.95     1782.86     15.79 o 
  -3   1   3        4.51        4.70      0.77 o 
  -2   1   3      651.46      648.06      7.24 o 
  -1   1   3       34.55       36.69      1.11 o 
   0   1   3       17.43       19.58      0.60 o 
   1   1   3       65.66       74.40      1.11 o 
   2   1   3       38.26       47.92      1.38 o 
   3   1   3       39.17       44.15      2.91 o 
   4   1   3      173.37      181.60      6.65 o 
   5   1   3       84.45       87.40      2.68 o 
   6   1   3        1.04        1.73      0.60 o 
   7   1   3        0.01       -0.36      0.36 o 
   8   1   3       45.89       42.46      2.87 o 
   9   1   3        9.74       11.93      0.98 o 
 -11   2   3       25.42       30.95      1.68 o 
 -10   2   3      117.36      117.49      3.47 o 
  -9   2   3      148.29      152.05      3.66 o 
  -8   2   3       76.05       77.65      3.19 o 
  -7   2   3     1401.56     1433.03     22.08 o 
  -6   2   3      327.46      340.39      9.15 o 
  -5   2   3      475.90      515.67     10.00 o 
  -4   2   3      765.53      746.62     10.48 o 
  -3   2   3      526.90      586.17      8.22 o 
  -2   2   3     1945.82     1872.88     13.11 o 
  -1   2   3      114.78      126.18      3.17 o 
   0   2   3     2106.86     2046.20     16.09 o 
   1   2   3      111.71      111.92      2.17 o 
   2   2   3      714.04      746.01      6.05 o 
   3   2   3      540.06      616.39     11.04 o 
   4   2   3      214.57      223.43      7.41 o 
   5   2   3      138.17      148.38      3.11 o 
   6   2   3        8.63        8.21      1.07 o 
   7   2   3      179.85      180.66      4.26 o 
   8   2   3       13.11        9.68      0.81 o 
 -11   3   3        2.44        3.46      0.43 o 
 -10   3   3       10.55        9.69      0.81 o 
  -9   3   3        5.93        6.65      0.83 o 
  -8   3   3       37.65       32.48      2.05 o 
  -7   3   3       16.28       11.36      1.27 o 
  -6   3   3       18.35       12.96      1.85 o 
  -5   3   3      184.98      204.07      6.40 o 
  -4   3   3      169.15      174.38      5.23 o 
  -3   3   3      349.22      359.98      6.70 o 
  -2   3   3       62.27       69.59      2.70 o 
  -1   3   3       45.17       52.58      6.16 o 
   0   3   3        5.51        5.17      1.02 o 
   1   3   3        6.21        6.31      0.64 o 
   2   3   3       19.86       23.00      1.95 o 
   3   3   3       22.11       24.85      2.31 o 
   4   3   3        8.70       11.42      1.01 o 
   5   3   3       12.11       10.80      1.00 o 
   6   3   3      167.45      183.56      6.74 o 
   7   3   3       24.27       23.84      1.47 o 
   8   3   3      254.15      218.63      4.02 o 
 -11   4   3      173.27      162.60      3.79 o 
 -10   4   3      122.28      122.15      3.54 o 
  -9   4   3      786.45      807.66      9.51 o 
  -8   4   3      121.55      121.28      5.85 o 
  -7   4   3      292.07      281.03      6.44 o 
  -6   4   3      631.96      661.82     12.98 o 
  -5   4   3       43.84       46.41      3.15 o 
  -4   4   3     7043.86     6467.60     32.91 o 
  -3   4   3     1349.18     1387.69     13.86 o 
  -2   4   3     1352.15     1329.78     12.46 o 
  -1   4   3      520.35      555.23      4.74 o 
   0   4   3       35.21       60.01      2.86 o 
   1   4   3      313.19      310.60      4.75 o 
   2   4   3       10.37        2.60      0.74 o 
   3   4   3      293.84      282.97      4.76 o 
   4   4   3      652.93      629.49      9.38 o 
   5   4   3     2062.76     2062.16     13.38 o 
   6   4   3       14.04       19.15      1.46 o 
   7   4   3      336.24      343.93      5.55 o 
 -11   5   3        0.92        0.71      0.32 o 
 -10   5   3      123.30      122.11      3.38 o 
  -9   5   3       48.19       49.63      3.48 o 
  -8   5   3       50.67       57.16      2.76 o 
  -7   5   3       52.33       56.65      2.26 o 
  -6   5   3       56.16       58.10      2.74 o 
  -5   5   3       51.51       52.79      3.44 o 
  -4   5   3        5.63        6.28      1.10 o 
  -3   5   3        9.82        9.13      1.20 o 
  -2   5   3       72.68       86.31      2.69 o 
  -1   5   3      113.46      119.83      4.69 o 
   0   5   3      109.49      100.50      4.57 o 
   1   5   3       10.45        8.74      1.36 o 
   2   5   3       13.25       15.75      1.48 o 
   3   5   3      101.59       97.10      3.81 o 
   4   5   3      112.25      114.53      3.22 o 
   5   5   3       43.58       39.34      1.78 o 
   6   5   3        2.75        2.18      0.49 o 
 -10   6   3        0.67        2.25      0.73 o 
  -9   6   3       85.52       87.01      2.96 o 
  -8   6   3       92.17      101.59      3.60 o 
  -7   6   3      329.45      332.52      6.53 o 
  -6   6   3     2840.07     2696.93     61.12 o 
  -5   6   3      128.06      138.04      4.04 o 
  -4   6   3      352.16      334.35     10.75 o 
  -3   6   3        5.13        3.69      1.14 o 
  -2   6   3        2.78        1.35      0.83 o 
  -1   6   3      578.12      507.86     11.59 o 
   0   6   3       92.54      118.21      5.43 o 
   1   6   3      462.54      457.81      5.79 o 
   2   6   3        3.92        8.73      1.18 o 
   3   6   3      733.51      721.99     10.56 o 
   4   6   3      408.25      391.29      5.60 o 
   5   6   3       10.18       13.80      1.73 o 
   6   6   3       44.14       41.87      2.76 o 
 -10   7   3       59.28       55.76      2.80 o 
  -9   7   3        5.27        6.37      1.16 o 
  -8   7   3       44.21       45.86      3.60 o 
  -7   7   3       30.41       30.32      3.09 o 
  -6   7   3      120.70      125.28      6.20 o 
  -5   7   3       31.08       31.77      1.81 o 
  -4   7   3       16.36       17.72      1.32 o 
  -3   7   3       29.45       25.21      1.89 o 
  -2   7   3       51.33       53.92      3.17 o 
  -1   7   3       17.72       15.77      1.22 o 
   0   7   3      116.68       89.28      3.11 o 
   1   7   3        7.94        7.04      0.74 o 
   2   7   3      302.02      314.97      7.03 o 
   3   7   3      740.52      706.87      9.94 o 
   4   7   3        0.70        0.57      0.48 o 
   5   7   3      171.29      169.31      4.57 o 
 -10   8   3      255.83      253.83      4.81 o 
  -9   8   3       49.94       48.51      2.87 o 
  -8   8   3      685.69      694.75     13.03 o 
  -7   8   3       11.47       11.93      2.01 o 
  -6   8   3       45.05       45.03      2.51 o 
  -5   8   3       27.89       29.25      4.51 o 
  -4   8   3       26.79       24.03      1.88 o 
  -3   8   3     1332.57     1381.90     20.64 o 
  -2   8   3        0.62        0.70      0.47 o 
  -1   8   3     1162.87     1080.29     10.22 o 
   0   8   3        7.89        8.41      0.96 o 
   1   8   3      398.84      379.63      5.96 o 
   2   8   3      135.49      118.02      3.98 o 
   3   8   3       11.55       10.34      1.10 o 
   4   8   3      143.07      140.22      4.20 o 
  -9   9   3      106.10      104.37      3.52 o 
  -8   9   3        4.79        4.03      1.02 o 
  -7   9   3      237.72      251.61      7.80 o 
  -6   9   3        1.24        0.90      0.48 o 
  -5   9   3      311.89      321.59      6.56 o 
  -4   9   3      121.21      128.08      4.11 o 
  -3   9   3        0.49        0.88      0.83 o 
  -2   9   3      133.19      130.05      3.34 o 
  -1   9   3        0.10       -0.03      0.31 o 
   0   9   3       13.32       17.99      1.26 o 
   1   9   3       21.00       24.26      1.68 o 
   2   9   3        8.67        8.23      0.92 o 
   3   9   3       18.91       24.03      1.65 o 
  -8  10   3      118.94      114.61      3.74 o 
  -7  10   3       48.70       47.74      2.84 o 
  -6  10   3       72.51       72.52      3.82 o 
  -5  10   3      521.88      534.74     15.22 o 
  -4  10   3       16.95       17.20      2.15 o 
  -3  10   3      124.38      121.49      5.62 o 
  -2  10   3       49.94       49.03      2.31 o 
  -1  10   3       15.97       18.41      1.08 o 
   0  10   3      125.39      129.10      3.53 o 
   1  10   3      258.41      272.16      5.91 o 
  -6  11   3      191.37      143.87      3.48 o 
  -5  11   3        8.78        7.39      1.07 o 
  -4  11   3      124.76      130.18      4.63 o 
  -3  11   3       45.00       41.60      2.67 o 
  -2  11   3       32.35       34.23      2.30 o 
  -1  11   3       56.69       48.90      2.31 o 
   0 -12   4        0.03        0.19      0.29 o 
   1 -12   4       20.49       15.86      1.42 o 
   2 -12   4        1.04        0.39      0.24 o 
   3 -12   4       39.62       33.79      1.93 o 
   4 -12   4        3.47        1.71      0.52 o 
  -2 -11   4      295.54      263.61     12.52 o 
  -1 -11   4        5.94        5.90      0.68 o 
   0 -11   4       83.49       84.47      5.35 o 
   1 -11   4        0.48        0.32      0.34 o 
   2 -11   4       64.26       70.77      2.65 o 
   3 -11   4       97.98      105.66      4.76 o 
   4 -11   4      130.88      131.77      3.27 o 
   5 -11   4       68.59       75.09      2.40 o 
   6 -11   4      187.49      190.49      3.27 o 
  -3 -10   4        1.09        0.74      0.36 o 
  -2 -10   4        0.53        0.74      0.42 o 
  -1 -10   4       19.79       17.22      2.17 o 
   0 -10   4       37.15       38.20      2.03 o 
   1 -10   4        0.81       -0.27      0.74 o 
   2 -10   4        0.73       -0.69      0.73 o 
   3 -10   4        9.37        6.97      0.97 o 
   4 -10   4        0.05       -0.22      0.43 o 
   5 -10   4       75.58       74.02      4.16 o 
   6 -10   4       53.66       47.67      3.12 o 
   7 -10   4      108.86       99.45      2.41 o 
  -5  -9   4      166.75      144.65      3.27 o 
  -4  -9   4      189.48      187.82      3.04 o 
  -3  -9   4       54.70       56.10      1.94 o 
  -2  -9   4      570.47      576.53     12.70 o 
  -1  -9   4      148.81      149.43      5.94 o 
   0  -9   4      296.41      298.67      6.27 o 
   1  -9   4      272.57      293.54      9.23 o 
   2  -9   4      115.55      116.25      5.94 o 
   3  -9   4      133.08      130.55      7.76 o 
   4  -9   4      100.93      108.66      4.02 o 
   5  -9   4       14.66       15.94      2.28 o 
   6  -9   4        9.83        9.31      1.03 o 
   7  -9   4       67.61       65.82      3.64 o 
   8  -9   4        6.84        7.94      0.97 o 
  -6  -8   4        2.72        2.97      0.61 o 
  -5  -8   4       31.07       31.09      1.43 o 
  -4  -8   4        9.25        9.67      0.79 o 
  -3  -8   4       43.88       48.00      2.63 o 
  -2  -8   4      669.98      665.91     13.98 o 
  -1  -8   4      148.30      156.39      6.38 o 
   0  -8   4       55.65       54.87      2.36 o 
   1  -8   4       43.51       49.79      2.20 o 
   2  -8   4       34.60       28.21      2.06 o 
   3  -8   4        1.80        6.56      1.09 o 
   4  -8   4       10.17        8.90      1.75 o 
   5  -8   4       41.24       40.79      2.30 o 
   6  -8   4      164.72      163.67      4.65 o 
   7  -8   4      138.76      131.88      3.84 o 
   8  -8   4        0.27        1.47      0.62 o 
   9  -8   4        0.21        0.04      0.26 o 
  -7  -7   4      436.96      445.72      6.95 o 
  -6  -7   4      103.25      104.64      2.62 o 
  -5  -7   4       33.63       33.83      1.50 o 
  -4  -7   4      803.73      809.74      7.61 o 
  -3  -7   4     2660.20     2593.45     27.51 o 
  -2  -7   4      153.55      153.04      4.65 o 
  -1  -7   4     1269.46     1319.76     14.28 o 
   0  -7   4        5.67        4.70      1.24 o 
   1  -7   4      384.85      361.70      9.76 o 
   2  -7   4        9.18       13.04      1.57 o 
   3  -7   4       43.22       42.49      1.93 o 
   4  -7   4       78.70       77.06      2.62 o 
   5  -7   4      320.40      290.60      7.09 o 
   6  -7   4      361.41      374.78      7.38 o 
   7  -7   4      129.46      134.31      4.16 o 
   8  -7   4       92.30       93.12      2.87 o 
   9  -7   4        0.73        0.07      0.35 o 
  -7  -6   4       98.14      102.26      2.50 o 
  -6  -6   4        2.43        2.12      0.47 o 
  -5  -6   4      172.15      168.52      4.11 o 
  -4  -6   4      239.35      240.38      6.01 o 
  -3  -6   4      224.74      227.58      4.52 o 
  -2  -6   4       77.20       86.50      4.90 o 
  -1  -6   4      228.63      228.48      7.52 o 
   0  -6   4      389.51      410.98      6.04 o 
   1  -6   4      569.21      674.02      8.20 o 
   2  -6   4       19.22       18.55      1.44 o 
   3  -6   4      315.49      331.44      7.45 o 
   4  -6   4      138.48      152.45      6.73 o 
   5  -6   4      339.11      342.34      9.01 o 
   6  -6   4       64.43       60.69      4.30 o 
   7  -6   4      137.28      149.90      4.48 o 
   8  -6   4      180.60      174.58      6.33 o 
   9  -6   4      354.19      362.00      6.93 o 
  -8  -5   4      144.31      154.42      2.77 o 
  -7  -5   4       62.22       62.53      2.25 o 
  -6  -5   4     1323.58     1328.16     10.46 o 
  -5  -5   4      783.80      777.65      8.63 o 
  -4  -5   4     1408.40     1411.19     11.03 o 
  -3  -5   4      317.20      321.67      9.09 o 
  -2  -5   4       30.83       22.56      2.29 o 
  -1  -5   4      504.48      537.93      6.21 o 
   0  -5   4     1265.25     1466.85     10.70 o 
   1  -5   4      272.47      284.87      4.89 o 
   2  -5   4      792.97      812.12     18.58 o 
   3  -5   4      185.68      157.61      6.18 o 
   4  -5   4      503.83      504.24     11.83 o 
   5  -5   4      101.49      107.35      3.94 o 
   6  -5   4      209.33      218.83      8.14 o 
   7  -5   4        1.90        2.66      0.68 o 
   8  -5   4      202.14      204.94      4.65 o 
   9  -5   4       30.36       32.07      1.45 o 
  -9  -4   4       81.67       80.66      5.08 o 
  -8  -4   4       33.07       33.61      1.55 o 
  -7  -4   4      178.06      181.33      3.44 o 
  -6  -4   4       31.34       31.86      1.59 o 
  -5  -4   4      436.75      437.11      7.46 o 
  -4  -4   4      185.35      163.31      6.34 o 
  -3  -4   4       16.27       12.50      1.64 o 
  -2  -4   4      158.96      158.03      3.10 o 
  -1  -4   4     1218.50     1288.99     10.45 o 
   0  -4   4      381.93      351.50      4.76 o 
   1  -4   4       35.46       26.91      1.36 o 
   2  -4   4      478.78      532.54      6.12 o 
   3  -4   4      228.66      198.55      6.52 o 
   4  -4   4      112.04      112.94      5.31 o 
   5  -4   4     1297.88     1374.38     32.73 o 
   6  -4   4      902.62      929.23      9.39 o 
   7  -4   4      264.54      274.51      9.00 o 
   8  -4   4     1027.28      996.44     10.76 o 
   9  -4   4       69.76       69.60      2.29 o 
  -9  -3   4       35.76       33.71      1.64 o 
  -8  -3   4      213.00      211.74      4.15 o 
  -7  -3   4      131.80      138.80      4.42 o 
  -6  -3   4      400.81      396.19      7.26 o 
  -5  -3   4      362.80      304.37      8.61 o 
  -4  -3   4       22.63       24.00      2.29 o 
  -3  -3   4      255.32      277.70      6.90 o 
  -2  -3   4      436.05      459.68      5.56 o 
  -1  -3   4      906.18      880.45      5.71 o 
   0  -3   4      170.10      150.67      2.73 o 
   1  -3   4      336.96      335.74      3.03 o 
   2  -3   4      911.93      918.24      8.18 o 
   3  -3   4      114.00      126.98      3.15 o 
   4  -3   4      478.64      485.01      7.80 o 
   5  -3   4        6.32        9.49      1.21 o 
   6  -3   4        1.87        1.82      0.51 o 
   7  -3   4       97.60      104.11      3.17 o 
   8  -3   4       13.07       13.10      1.05 o 
   9  -3   4       81.73       81.71      2.49 o 
 -10  -2   4       13.38       13.93      0.75 o 
  -9  -2   4      146.43      138.14      4.23 o 
  -8  -2   4        1.41        2.59      1.22 o 
  -7  -2   4      533.28      546.98      8.66 o 
  -6  -2   4     1046.57     1018.72     11.04 o 
  -4  -2   4      680.24      679.28      9.19 o 
  -3  -2   4      333.67      349.86      4.37 o 
  -2  -2   4     3904.15     3723.21     10.68 o 
  -1  -2   4      992.90      941.01      6.24 o 
   0  -2   4     1677.48     1625.56      7.26 o 
   1  -2   4     1149.52     1181.69      5.60 o 
   2  -2   4      272.13      288.12      5.85 o 
   3  -2   4     4850.53     4813.44     52.82 o 
   4  -2   4      452.99      438.83      6.55 o 
   5  -2   4      245.20      262.52      5.44 o 
   6  -2   4      344.37      333.44      4.79 o 
   7  -2   4       28.59       32.79      2.11 o 
   8  -2   4      788.12      805.57      9.80 o 
   9  -2   4      241.47      245.43      6.04 o 
 -10  -1   4       85.36       89.12      2.34 o 
  -9  -1   4       16.76       16.90      1.38 o 
  -8  -1   4      279.32      276.18      4.87 o 
  -7  -1   4       30.35       29.59      1.43 o 
  -6  -1   4       24.46       28.34      2.52 o 
  -5  -1   4        1.36        2.76      0.80 o 
  -4  -1   4      585.19      630.35      9.18 o 
  -3  -1   4      233.87      231.04      4.81 o 
  -2  -1   4     1348.06     1259.86      7.29 o 
  -1  -1   4        0.18        0.38      0.17 o 
   0  -1   4      366.76      375.54      5.36 o 
   1  -1   4       47.37       42.47      1.86 o 
   2  -1   4      832.83      861.38      7.13 o 
   3  -1   4       92.69      105.89      2.82 o 
   4  -1   4      498.94      515.05     23.79 o 
   5  -1   4      831.22      860.21     15.36 o 
   6  -1   4      286.29      304.44      5.23 o 
   7  -1   4      335.71      337.61      6.86 o 
   8  -1   4        3.65        3.32      0.71 o 
   9  -1   4        0.50        0.37      0.39 o 
 -10   0   4       14.61       15.98      0.91 o 
  -9   0   4       43.26       48.34      3.29 o 
  -8   0   4      264.33      267.16      4.89 o 
  -7   0   4       84.33       77.13      2.14 o 
  -6   0   4       11.30       10.87      1.65 o 
  -5   0   4      221.66      255.64      6.89 o 
  -4   0   4     2661.60     2591.91     19.19 o 
  -3   0   4     2077.65     1940.23     14.67 o 
  -2   0   4      488.72      479.61      4.68 o 
  -1   0   4      112.16      133.13      2.33 o 
   0   0   4       17.00       15.32      0.81 o 
   1   0   4     2220.71     2193.09     15.45 o 
   2   0   4     2288.21     2322.81     16.47 o 
   3   0   4      184.40      127.75      4.03 o 
   4   0   4      980.94      926.55     15.03 o 
   5   0   4      486.57      465.47      5.42 o 
   6   0   4     3408.19     3329.40     17.34 o 
   7   0   4      149.04      155.27      3.59 o 
   8   0   4       63.28       61.43      3.58 o 
   9   0   4       18.43       16.94      1.16 o 
 -10   1   4        3.53        3.93      0.66 o 
  -9   1   4       55.36       54.61      2.78 o 
  -8   1   4       39.08       39.81      1.90 o 
  -7   1   4        3.91        3.85      0.76 o 
  -6   1   4      279.65      315.63      8.80 o 
  -5   1   4      246.54      234.90      6.81 o 
  -4   1   4      265.16      289.13      6.63 o 
  -3   1   4      467.36      477.91      7.62 o 
  -2   1   4      424.14      420.95      6.55 o 
  -1   1   4      253.82      257.56      3.38 o 
   0   1   4        6.15        6.93      0.79 o 
   1   1   4       25.07       34.04      1.27 o 
   2   1   4       20.72       33.26      1.31 o 
   3   1   4      204.14      216.05      6.65 o 
   4   1   4      117.39      106.39      5.22 o 
   5   1   4        0.08        2.18      0.49 o 
   6   1   4        5.86        7.87      0.88 o 
   7   1   4        0.01       -0.03      0.45 o 
   8   1   4       17.49       16.80      1.63 o 
 -11   2   4       23.79       27.42      1.62 o 
 -10   2   4      143.55      156.04      4.08 o 
  -9   2   4      174.21      176.46      3.84 o 
  -8   2   4      441.18      455.52     11.40 o 
  -7   2   4      437.01      454.96      7.91 o 
  -6   2   4      449.85      451.34     10.67 o 
  -5   2   4     3341.43     3324.92     25.91 o 
  -4   2   4      475.70      505.53      9.03 o 
  -3   2   4      286.30      313.18      6.43 o 
  -2   2   4      883.85      904.18     10.13 o 
  -1   2   4        7.66        4.08      0.70 o 
   0   2   4      237.79      228.35      3.20 o 
   1   2   4      442.03      425.77      4.31 o 
   2   2   4      705.94      654.12     10.64 o 
   3   2   4      195.64      225.98      7.00 o 
   4   2   4     3022.19     3033.65     19.41 o 
   5   2   4     1331.90     1342.02     13.75 o 
   6   2   4        1.22        0.83      1.17 o 
   7   2   4      304.71      317.62      5.39 o 
   8   2   4       22.15       22.18      1.29 o 
 -11   3   4        8.34        8.35      0.97 o 
 -10   3   4        0.05       -0.14      0.43 o 
  -9   3   4       30.94       29.53      2.10 o 
  -8   3   4      367.27      391.29     10.58 o 
  -7   3   4       80.16       79.30      3.34 o 
  -6   3   4      258.14      272.46      8.44 o 
  -5   3   4       77.32       82.03      4.18 o 
  -4   3   4       54.89       42.60      2.72 o 
  -3   3   4      212.18      218.96      5.68 o 
  -2   3   4       64.81       68.73      2.96 o 
  -1   3   4       11.36       15.48      1.46 o 
   0   3   4       20.48       24.30      1.23 o 
   1   3   4      281.58      293.60      6.75 o 
   2   3   4       12.74       10.75      1.47 o 
   3   3   4        1.16        1.93      0.93 o 
   4   3   4       27.29       27.77      1.39 o 
   5   3   4       18.18       18.66      1.31 o 
   6   3   4       44.50       45.76      2.27 o 
   7   3   4      117.31      117.52      2.77 o 
 -11   4   4       83.70       82.33      2.91 o 
 -10   4   4      188.87      191.12      4.47 o 
  -9   4   4      895.68      948.84     15.74 o 
  -8   4   4        3.80       32.93     27.04 o 
  -7   4   4     1239.85     1301.42     13.45 o 
  -6   4   4      223.17      227.67      7.76 o 
  -5   4   4       60.69       59.23      3.66 o 
  -4   4   4      153.85      142.15      5.15 o 
  -3   4   4        0.81        1.64      0.58 o 
  -2   4   4     2917.54     2738.11     35.33 o 
  -1   4   4      505.04      485.54      4.84 o 
   0   4   4     1024.00     1077.83      8.95 o 
   1   4   4      838.17      867.55     12.18 o 
   2   4   4       93.13       96.87      4.41 o 
   3   4   4      193.38      203.49      4.18 o 
   4   4   4        1.74        2.79      0.60 o 
   5   4   4        2.25        2.70      0.53 o 
   6   4   4       70.94       75.01      2.49 o 
   7   4   4      720.17      681.08      7.55 o 
 -11   5   4       13.69       13.20      1.13 o 
 -10   5   4        4.68        4.61      0.75 o 
  -9   5   4       16.13       16.67      2.07 o 
  -8   5   4        6.25        7.97      1.09 o 
  -7   5   4      174.22      173.61      4.82 o 
  -6   5   4       33.36       29.75      1.60 o 
  -5   5   4       67.75       75.38      4.19 o 
  -4   5   4       58.63       54.94      3.32 o 
  -3   5   4       79.14       88.93      4.34 o 
  -2   5   4        3.50        4.00      0.99 o 
  -1   5   4       25.09       22.61      1.11 o 
   0   5   4       17.52       19.63      1.98 o 
   2   5   4       80.87       78.02      3.38 o 
   3   5   4        1.64        3.74      2.03 o 
   4   5   4        2.89        7.12      4.27 o 
   5   5   4        9.77        8.67      1.48 o 
   6   5   4       65.16       68.64      4.43 o 
 -10   6   4       45.31       46.13      2.85 o 
  -9   6   4       14.22       13.32      1.72 o 
  -8   6   4      149.51      159.94      6.26 o 
  -7   6   4        9.92       11.67      1.98 o 
  -6   6   4     2008.73     1983.97     44.46 o 
  -5   6   4      486.47      505.20     10.14 o 
  -4   6   4     1521.85     1486.62     43.70 o 
  -3   6   4      142.94      159.70      7.04 o 
  -2   6   4       51.09       43.06      3.51 o 
  -1   6   4      145.52      146.79      6.13 o 
   0   6   4      257.45      247.92      5.92 o 
   1   6   4      270.27      261.18      5.95 o 
   2   6   4      222.36      226.88      5.97 o 
   3   6   4     1474.95     1488.79     14.84 o 
   4   6   4       23.43       30.42      2.39 o 
   5   6   4      283.29      311.38      7.09 o 
 -10   7   4       62.55       59.75      2.83 o 
  -9   7   4       38.15       36.07      2.71 o 
  -8   7   4        5.37        6.78      1.55 o 
  -7   7   4       11.59        9.72      1.81 o 
  -6   7   4       23.41       23.47      2.77 o 
  -5   7   4       71.21       73.89      3.21 o 
  -4   7   4       28.69       30.47      1.76 o 
  -3   7   4      106.91       98.93      3.02 o 
  -2   7   4       59.94       69.71      3.22 o 
  -1   7   4        4.86        2.24      0.67 o 
   0   7   4       79.47       83.07      3.42 o 
   1   7   4      169.88      159.78      4.00 o 
   2   7   4      270.28      287.16      8.43 o 
   3   7   4      178.77      183.84      4.79 o 
   4   7   4      146.41      156.35      5.16 o 
   5   7   4       11.97       12.52      1.03 o 
 -10   8   4       48.70       47.91      1.96 o 
  -9   8   4      539.91      553.39      9.44 o 
  -8   8   4     1953.31     1997.99     21.67 o 
  -7   8   4      101.91      105.44      5.47 o 
  -6   8   4      428.80      457.11     11.65 o 
  -5   8   4       45.53       43.97      2.51 o 
  -4   8   4       14.74       13.69      1.45 o 
  -3   8   4      127.91      129.73      6.37 o 
  -2   8   4      159.71      157.91      4.64 o 
  -1   8   4       85.28       86.57      2.92 o 
   0   8   4      110.14       98.47      3.08 o 
   1   8   4      727.68      720.04     13.31 o 
   2   8   4      191.96      194.78      4.75 o 
   3   8   4        1.20        1.48      0.45 o 
   4   8   4       35.78       36.46      1.74 o 
  -9   9   4       47.27       44.03      2.20 o 
  -8   9   4        1.05        0.93      0.55 o 
  -7   9   4       97.57       97.07      4.71 o 
  -6   9   4        8.34        6.40      2.02 o 
  -5   9   4        4.29        3.56      0.78 o 
  -4   9   4       45.83       46.66      2.40 o 
  -3   9   4        6.97        8.84      1.75 o 
  -2   9   4       47.79       43.35      1.89 o 
  -1   9   4        2.74        1.34      0.43 o 
   0   9   4      292.61      290.74      4.67 o 
   1   9   4      203.88      196.25      4.33 o 
   2   9   4        1.30        2.61      0.50 o 
  -8  10   4        3.96        3.57      0.64 o 
  -7  10   4        5.58        5.54      0.96 o 
  -6  10   4       72.53       75.50      2.40 o 
  -5  10   4      421.02      424.50      5.99 o 
  -4  10   4        3.67        4.49      1.11 o 
  -3  10   4      604.83      597.06     11.79 o 
  -2  10   4        7.40        8.22      1.46 o 
  -1  10   4      463.10      428.34      7.58 o 
   0  10   4       35.02       27.72      1.30 o 
   1  10   4        2.99        4.61      0.63 o 
  -5  11   4        0.02        0.56      0.36 o 
  -4  11   4       38.19       36.24      2.22 o 
  -3  11   4        4.00        3.15      0.76 o 
  -2  11   4      198.83      197.82      4.29 o 
   1 -12   5       27.36       23.30      1.60 o 
   3 -12   5       21.49       22.92      1.44 o 
   4 -12   5       48.38       47.60      1.98 o 
  -2 -11   5       72.01       63.90      1.65 o 
  -1 -11   5       65.33       64.16      2.09 o 
   0 -11   5        9.59        8.08      0.77 o 
   1 -11   5      374.74      388.70      5.55 o 
   2 -11   5      159.10      165.88      6.56 o 
   3 -11   5       52.63       60.42      2.42 o 
   4 -11   5      189.00      190.63      3.78 o 
   5 -11   5       70.48       72.71      2.21 o 
   6 -11   5      376.35      340.31      4.53 o 
  -4 -10   5        5.02        4.40      0.70 o 
  -3 -10   5        9.08        9.68      0.84 o 
  -2 -10   5        4.78        4.61      1.09 o 
  -1 -10   5       16.51       13.70      1.59 o 
   0 -10   5       28.62       29.54      2.63 o 
   1 -10   5        4.54        5.11      0.89 o 
   2 -10   5        0.82        0.62      0.74 o 
   3 -10   5        1.45        2.26      1.24 o 
   4 -10   5       23.33       18.74      1.50 o 
   5 -10   5       18.28       20.13      2.12 o 
   6 -10   5      106.40      107.13      4.33 o 
   7 -10   5       32.21       35.62      1.98 o 
  -5  -9   5      233.85      235.07      5.54 o 
  -4  -9   5       80.35       82.83      2.45 o 
  -3  -9   5      147.51      144.97      4.14 o 
  -2  -9   5       44.23       40.28      2.91 o 
  -1  -9   5        2.31        5.59      1.30 o 
   0  -9   5        7.55        6.67      1.46 o 
   1  -9   5       21.81       26.81      2.02 o 
   2  -9   5      136.40      141.14      4.45 o 
   3  -9   5      135.86      134.62      6.29 o 
   4  -9   5      380.58      406.99      7.57 o 
   5  -9   5      210.70      216.96      7.81 o 
   6  -9   5       11.44       16.21      1.58 o 
   7  -9   5      129.14      128.40      4.63 o 
   8  -9   5      284.85      254.85      4.48 o 
  -6  -8   5        7.48        7.39      0.90 o 
  -5  -8   5        4.82        4.43      0.59 o 
  -4  -8   5      142.75      144.70      3.41 o 
  -3  -8   5      119.94      123.87      3.12 o 
  -2  -8   5       21.48       23.28      1.83 o 
  -1  -8   5       61.68       64.12      4.23 o 
   0  -8   5      182.16      195.19      9.41 o 
   1  -8   5       15.65       17.85      1.36 o 
   2  -8   5       15.68       16.28      1.55 o 
   3  -8   5       45.94       57.80      4.17 o 
   4  -8   5      114.13      114.67      5.66 o 
   5  -8   5      112.99       99.84      3.50 o 
   6  -8   5       38.26       42.81      2.36 o 
   7  -8   5       68.77       65.23      2.56 o 
   8  -8   5       80.13       71.70      2.63 o 
  -7  -7   5      249.83      239.64      3.61 o 
  -6  -7   5      256.86      264.86      4.18 o 
  -5  -7   5      335.67      339.51      5.40 o 
  -4  -7   5      731.01      770.46     15.52 o 
  -3  -7   5      671.89      666.26      9.42 o 
  -2  -7   5      382.02      399.96      7.46 o 
  -1  -7   5      300.65      309.95      4.63 o 
   0  -7   5      637.81      625.36      8.49 o 
   1  -7   5      111.71      102.73      2.84 o 
   2  -7   5      259.89      261.91      7.15 o 
   3  -7   5       39.54       49.31      3.37 o 
   4  -7   5      133.71      128.15      7.12 o 
   5  -7   5      203.90      225.30      5.37 o 
   6  -7   5      187.62      186.95      7.20 o 
   7  -7   5       25.46       23.66      1.69 o 
   8  -7   5       61.71       63.20      3.28 o 
  -8  -6   5        0.21       -0.32      0.32 o 
  -7  -6   5       14.95       15.78      1.26 o 
  -6  -6   5        2.49        2.59      0.49 o 
  -5  -6   5      345.25      346.24      4.97 o 
  -4  -6   5      775.24      791.27     10.53 o 
  -3  -6   5        2.04        1.40      0.41 o 
  -2  -6   5      174.45      164.41      6.62 o 
  -1  -6   5      216.44      211.57      7.15 o 
   0  -6   5        0.73        2.90      0.87 o 
   1  -6   5       32.83       41.19      2.06 o 
   2  -6   5        0.74        2.81      0.95 o 
   3  -6   5       25.37       22.09      2.47 o 
   4  -6   5      452.21      494.04      8.33 o 
   5  -6   5       80.89       80.87      4.92 o 
   6  -6   5       37.27       42.58      3.62 o 
   7  -6   5      203.64      218.57      5.17 o 
   8  -6   5       16.43       14.66      1.23 o 
   9  -6   5       20.71       15.65      1.19 o 
  -8  -5   5       81.56       85.09      2.11 o 
  -7  -5   5       44.52       52.50      1.75 o 
  -6  -5   5      352.33      351.17      4.94 o 
  -5  -5   5     1943.61     1910.37     13.13 o 
  -4  -5   5       56.65       66.61      2.41 o 
  -3  -5   5      978.14      949.18     15.47 o 
  -2  -5   5      847.22      808.86     13.38 o 
  -1  -5   5      738.10      727.20     11.05 o 
   0  -5   5       19.09       27.02      4.05 o 
   1  -5   5       94.11       94.85      2.83 o 
   2  -5   5      130.53      138.06      5.53 o 
   3  -5   5      184.10      199.76      7.11 o 
   4  -5   5      658.11      684.23     13.83 o 
   5  -5   5        2.61        5.77      0.98 o 
   6  -5   5       79.76       83.62      5.13 o 
   7  -5   5      136.94      137.37      4.12 o 
   8  -5   5       29.42       28.69      1.36 o 
   9  -5   5        1.59        1.69      0.47 o 
  -9  -4   5       52.28       44.47      1.87 o 
  -8  -4   5        2.15        1.90      0.59 o 
  -7  -4   5      452.00      451.56      6.35 o 
  -6  -4   5      758.02      775.31      9.80 o 
  -5  -4   5        3.60        4.12      0.87 o 
  -4  -4   5      383.51      412.23     10.13 o 
  -3  -4   5      172.44      184.92      6.26 o 
  -2  -4   5      897.35      922.73     10.51 o 
  -1  -4   5     1868.93     2088.39     16.07 o 
   0  -4   5        1.60        3.99      0.56 o 
   1  -4   5     1591.90     1708.13     25.65 o 
   2  -4   5      965.64      907.88     13.38 o 
   3  -4   5     1152.61     1221.39     16.67 o 
   4  -4   5      103.33       92.47      4.86 o 
   5  -4   5      121.58      129.29      3.43 o 
   6  -4   5      487.52      485.95      8.53 o 
   7  -4   5     1019.62     1044.28     17.12 o 
   8  -4   5       75.00       69.50      2.15 o 
   9  -4   5        1.31        1.85      0.36 o 
  -9  -3   5        9.26       11.44      0.98 o 
  -8  -3   5     1113.36     1105.58      9.42 o 
  -7  -3   5      578.71      588.21      8.47 o 
  -6  -3   5     1394.20     1391.51     18.58 o 
  -4  -3   5      497.49      497.15     10.29 o 
  -3  -3   5      617.75      558.66      9.86 o 
  -2  -3   5     2393.68     2604.52     12.93 o 
  -1  -3   5        3.09        7.92      0.50 o 
   0  -3   5     1263.49     1294.39      7.01 o 
   1  -3   5      367.97      369.60      3.28 o 
   2  -3   5      237.30      232.30      3.99 o 
   3  -3   5       52.11       51.38      2.11 o 
   4  -3   5      467.06      478.20      7.05 o 
   5  -3   5        1.42        1.86      0.40 o 
   6  -3   5      135.42      134.61      4.52 o 
   7  -3   5      278.21      282.05      5.02 o 
   8  -3   5        4.53        5.56      0.89 o 
   9  -3   5       77.49       77.19      2.89 o 
 -10  -2   5       56.87       58.61      2.51 o 
  -9  -2   5      238.11      254.08      4.95 o 
  -8  -2   5       66.25       67.55      3.04 o 
  -7  -2   5      381.18      367.95      7.17 o 
  -6  -2   5       48.24       54.05      2.59 o 
  -4  -2   5      711.91      702.24      9.63 o 
  -3  -2   5     1133.25     1282.36     20.16 o 
  -2  -2   5        7.18       13.73      1.02 o 
  -1  -2   5     1245.87     1193.62     11.86 o 
   0  -2   5     1710.45     1654.30      9.10 o 
   1  -2   5      371.68      389.73      4.75 o 
   2  -2   5       15.73       19.77      1.29 o 
   3  -2   5      350.92      338.90      5.42 o 
   4  -2   5      308.95      313.24      5.68 o 
   5  -2   5      883.70      930.68     11.42 o 
   6  -2   5     1575.84     1541.27     12.00 o 
   7  -2   5       93.87      101.80      3.78 o 
   8  -2   5       56.99       54.97      2.31 o 
   9  -2   5       65.81       66.77      2.59 o 
 -10  -1   5       97.47       94.04      3.79 o 
  -9  -1   5        5.64        5.16      0.65 o 
  -8  -1   5      351.96      359.76      6.94 o 
  -7  -1   5     1159.64     1148.75      9.83 o 
  -6  -1   5        0.51       -0.10      0.60 o 
  -5  -1   5     1306.05     1297.53     15.44 o 
  -4  -1   5      171.18      191.83      5.26 o 
  -3  -1   5     1350.09     1354.00     12.69 o 
  -2  -1   5      485.98      470.17      5.00 o 
  -1  -1   5     1107.80     1081.29      7.43 o 
   0  -1   5      291.45      298.71      3.98 o 
   1  -1   5      326.91      360.38      4.64 o 
   2  -1   5      814.08      851.75      8.66 o 
   3  -1   5       18.50       27.97      1.92 o 
   4  -1   5        0.55        0.27      0.61 o 
   5  -1   5      103.26      103.14      2.31 o 
   6  -1   5        0.34        0.76      0.39 o 
   7  -1   5       14.15       16.99      1.51 o 
   8  -1   5       25.79       23.48      2.19 o 
 -10   0   5       17.29       18.06      1.24 o 
  -9   0   5      216.93      221.63      5.29 o 
  -8   0   5      623.36      637.79      9.54 o 
  -7   0   5      348.61      351.25      5.59 o 
  -6   0   5      413.20      399.14      9.85 o 
  -5   0   5      730.04      687.52     11.65 o 
  -4   0   5      101.65       77.32      3.50 o 
  -3   0   5      456.93      417.82      7.34 o 
  -2   0   5     1729.19     1662.62      9.79 o 
  -1   0   5     2766.30     2704.59     11.99 o 
   0   0   5     2055.82     2083.15     14.71 o 
   1   0   5     7107.87     6728.47    221.73 o 
   2   0   5     1011.91     1119.47      8.73 o 
   3   0   5     1140.75     1248.37     16.15 o 
   4   0   5     1270.33     1257.87     17.91 o 
   5   0   5       81.11       84.41      2.37 o 
   6   0   5      549.83      543.95      6.97 o 
   7   0   5      161.29      165.88      4.32 o 
   8   0   5      496.56      484.11      8.82 o 
 -11   1   5       40.96       38.88      1.82 o 
 -10   1   5      107.98      113.98      3.35 o 
  -9   1   5      156.39      164.54      4.76 o 
  -8   1   5      212.53      210.53      5.59 o 
  -7   1   5      136.44      139.66      3.58 o 
  -6   1   5       40.80       52.05      3.65 o 
  -5   1   5      132.81      147.99      5.53 o 
  -4   1   5     1236.48     1298.97     14.79 o 
  -3   1   5      109.42      130.84      4.36 o 
  -2   1   5      812.76      849.07     22.06 o 
  -1   1   5      184.33      195.56      3.34 o 
   0   1   5     1238.60     1296.48      8.59 o 
   1   1   5      303.99      332.80      4.49 o 
   2   1   5       80.22       77.30      3.80 o 
   3   1   5      133.13      134.51      5.55 o 
   4   1   5      130.89      129.06      3.39 o 
   5   1   5      587.93      604.52      9.87 o 
   6   1   5        1.45        1.59      0.57 o 
   7   1   5        6.86        4.96      0.77 o 
   8   1   5       11.42       10.32      1.04 o 
 -11   2   5      180.62      187.39      4.39 o 
 -10   2   5      135.20      146.46      3.95 o 
  -9   2   5       51.11       54.13      2.80 o 
  -8   2   5        3.01        5.13      1.13 o 
  -7   2   5       52.96       57.70      2.86 o 
  -6   2   5      537.92      552.38     12.03 o 
  -5   2   5      880.00      872.07     13.84 o 
  -4   2   5        6.44        6.62      1.19 o 
  -3   2   5     1934.53     1994.70     17.56 o 
  -2   2   5      990.55     1006.31     12.83 o 
  -1   2   5     1524.06     1494.62     14.12 o 
   0   2   5     1758.18     1783.28     16.26 o 
   1   2   5      157.11      115.04      4.41 o 
   2   2   5     2005.81     1966.63     19.87 o 
   3   2   5     1413.72     1457.95     18.90 o 
   4   2   5     5280.19     5151.16     22.93 o 
   5   2   5       16.12       18.27      1.68 o 
   6   2   5      872.31      906.37     10.58 o 
   7   2   5       54.66       59.20      1.73 o 
 -11   3   5       74.24       72.51      2.82 o 
 -10   3   5        0.03        0.66      0.45 o 
  -9   3   5       51.07       48.40      2.65 o 
  -8   3   5      210.04      211.30      7.81 o 
  -7   3   5      127.10      133.58      3.46 o 
  -6   3   5      120.73      109.54      5.49 o 
  -5   3   5       50.11       53.09      3.52 o 
  -4   3   5       38.82       48.40      3.09 o 
  -3   3   5      288.48      292.11      7.07 o 
  -2   3   5        3.72        5.07      0.66 o 
  -1   3   5      126.09      133.39      4.58 o 
   0   3   5       90.40       94.05      3.90 o 
   1   3   5       59.53       67.86      3.57 o 
   2   3   5      101.15      101.23      4.71 o 
   3   3   5      202.36      214.89      4.26 o 
   4   3   5       16.46       14.58      1.19 o 
   5   3   5       31.26       30.13      2.05 o 
   6   3   5        5.57        6.76      1.36 o 
   7   3   5       36.27       34.55      1.93 o 
 -11   4   5      130.44      137.80      3.76 o 
 -10   4   5       30.54       31.85      2.09 o 
  -9   4   5       37.89       39.56      3.27 o 
  -8   4   5      517.32      536.81      8.46 o 
  -7   4   5      701.73      733.51     11.78 o 
  -6   4   5       53.50       58.73      2.23 o 
  -5   4   5       32.39       50.87      3.51 o 
  -4   4   5      865.32      888.55     13.57 o 
  -3   4   5        4.06        2.34      0.80 o 
  -2   4   5       61.07       37.19      1.90 o 
  -1   4   5        3.40        6.60      1.80 o 
   0   4   5      886.72      801.12     11.77 o 
   1   4   5      598.71      672.50     11.50 o 
   2   4   5     2958.79     2919.61     40.97 o 
   3   4   5     1414.33     1409.73     14.14 o 
   4   4   5       17.59       19.95      1.39 o 
   5   4   5      491.48      525.10      7.66 o 
   6   4   5        1.99        2.15      0.71 o 
 -11   5   5       33.51       28.67      1.58 o 
 -10   5   5       16.74       17.07      1.86 o 
  -9   5   5      261.27      263.64      5.38 o 
  -8   5   5       64.67       69.58      3.08 o 
  -7   5   5       91.30       94.63      3.63 o 
  -6   5   5       37.16       39.13      2.37 o 
  -5   5   5      522.20      535.77     11.47 o 
  -4   5   5       26.99       23.66      2.33 o 
  -3   5   5      116.22      123.55      5.08 o 
  -2   5   5       13.80       14.99      1.28 o 
  -1   5   5       67.28       72.35      2.51 o 
   1   5   5       19.46       17.09      1.51 o 
   2   5   5        1.05        1.76      0.66 o 
   3   5   5        0.30        0.53      0.69 o 
   4   5   5      130.56      134.37      3.28 o 
   5   5   5        5.55        5.33      1.10 o 
   6   5   5       48.19       47.45      2.08 o 
 -10   6   5       40.06       39.06      2.52 o 
  -9   6   5      936.99      965.86     14.11 o 
  -8   6   5      291.54      290.10      9.00 o 
  -7   6   5       24.11       21.05      2.61 o 
  -6   6   5       45.62       44.99      3.75 o 
  -5   6   5       28.28       30.90      2.05 o 
  -4   6   5      650.58      634.36     10.47 o 
  -3   6   5        8.31        9.28      1.20 o 
  -2   6   5     1073.65     1041.10     21.61 o 
  -1   6   5      810.24      839.17     14.99 o 
   0   6   5      742.21      764.37     10.07 o 
   1   6   5        1.36        1.18      0.53 o 
   2   6   5       22.94       25.20      2.00 o 
   3   6   5       61.45       68.88      3.06 o 
   4   6   5       45.90       45.68      2.16 o 
   5   6   5      853.91      896.07     10.23 o 
 -10   7   5       50.28       49.75      2.39 o 
  -9   7   5        5.60        6.38      1.20 o 
  -8   7   5       59.14       64.65      4.14 o 
  -7   7   5        8.52        9.13      1.77 o 
  -6   7   5      129.57      126.24      6.27 o 
  -5   7   5        1.55        3.09      0.74 o 
  -4   7   5       21.01       22.44      1.78 o 
  -3   7   5        3.76        5.55      0.86 o 
  -2   7   5        4.13        5.06      1.35 o 
  -1   7   5       72.07       80.07      3.32 o 
   0   7   5        0.71        1.85      0.68 o 
   1   7   5       53.17       56.11      2.91 o 
   2   7   5        2.65        3.80      0.86 o 
   3   7   5        0.77        0.54      0.45 o 
   4   7   5        1.01        2.44      0.66 o 
  -9   8   5        0.44        0.14      0.51 o 
  -8   8   5      305.59      317.10      8.37 o 
  -7   8   5        4.72        3.72      1.15 o 
  -6   8   5      657.58      687.12     13.90 o 
  -5   8   5       68.43       74.32      3.18 o 
  -4   8   5      123.03      125.81      4.12 o 
  -3   8   5       33.37       31.29      3.14 o 
  -2   8   5      120.86      109.05      5.79 o 
  -1   8   5       82.29       89.31      2.89 o 
   0   8   5       38.41       31.57      2.08 o 
   1   8   5      567.07      580.81      8.27 o 
   2   8   5       28.26       30.30      1.70 o 
   3   8   5      334.77      343.28      6.21 o 
  -9   9   5       46.40       41.22      1.96 o 
  -8   9   5       16.79       15.39      1.61 o 
  -7   9   5      119.28      121.49      5.00 o 
  -6   9   5        3.93        3.63      0.67 o 
  -5   9   5       55.34       56.48      2.53 o 
  -4   9   5        4.92        6.25      1.38 o 
  -3   9   5       62.83       59.05      4.32 o 
  -2   9   5       59.44       59.60      2.76 o 
  -1   9   5        9.12        7.33      0.76 o 
   0   9   5      171.66      159.75      4.12 o 
   1   9   5       39.15       36.08      1.62 o 
   2   9   5      203.27      195.78      3.90 o 
  -8  10   5      225.45      212.49      4.04 o 
  -7  10   5       50.98       48.34      2.38 o 
  -6  10   5        1.64        3.11      0.51 o 
  -5  10   5       53.17       58.83      3.13 o 
  -4  10   5       18.96       17.60      1.90 o 
  -3  10   5        7.61       10.87      1.55 o 
  -2  10   5       24.63       22.07      1.29 o 
  -1  10   5      349.93      323.38     17.11 o 
   0  10   5      149.42      134.62      3.36 o 
  -5  11   5        2.19        1.33      0.42 o 
  -4  11   5       34.02       35.12      1.91 o 
  -3  11   5        1.69        2.24      0.49 o 
   1 -12   6       11.41       10.23      0.95 o 
  -2 -11   6      156.75      138.02      3.54 o 
  -1 -11   6       90.64       80.94      2.25 o 
   0 -11   6        4.28        4.18      0.58 o 
   1 -11   6      470.50      440.98     11.97 o 
   2 -11   6      119.63      115.16      3.12 o 
   3 -11   6      123.73      124.86      3.25 o 
   4 -11   6      185.09      183.72      4.43 o 
   5 -11   6        0.42        1.16      0.33 o 
  -4 -10   6       39.31       39.60      1.98 o 
  -3 -10   6        4.34        3.99      0.94 o 
  -2 -10   6        3.34        2.85      0.61 o 
  -1 -10   6       10.84       11.76      1.57 o 
   0 -10   6       42.93       43.37      3.21 o 
   1 -10   6       15.98       13.96      1.89 o 
   2 -10   6       44.59       51.12      3.66 o 
   3 -10   6       38.68       37.04      2.06 o 
   4 -10   6       27.33       24.98      1.66 o 
   5 -10   6      190.27      183.73      5.94 o 
   6 -10   6       95.62       89.94      3.62 o 
  -5  -9   6      108.13      120.49      3.89 o 
  -4  -9   6      673.17      670.40     11.77 o 
  -3  -9   6        1.12        1.55      0.66 o 
  -2  -9   6       17.50       20.14      2.17 o 
  -1  -9   6      404.34      427.27     10.59 o 
   0  -9   6      293.85      312.01      9.47 o 
   1  -9   6       10.54        8.57      1.20 o 
   2  -9   6      421.95      438.64      7.91 o 
   3  -9   6       70.30       75.97      4.67 o 
   4  -9   6     1013.09      996.34     15.73 o 
   5  -9   6      995.94     1015.93     16.24 o 
   6  -9   6      263.66      250.78      7.28 o 
   7  -9   6      230.01      225.39      5.32 o 
  -5  -8   6       10.65       10.81      0.85 o 
  -4  -8   6       53.27       57.51      2.43 o 
  -3  -8   6      167.08      177.39      3.82 o 
  -2  -8   6      159.69      170.31      4.92 o 
  -1  -8   6        0.12        0.95      0.53 o 
   0  -8   6        0.00       -0.50      1.04 o 
   1  -8   6       79.63       77.23      3.47 o 
   2  -8   6       88.65       83.78      3.54 o 
   3  -8   6      226.38      262.96     10.47 o 
   4  -8   6      204.53      210.22      5.04 o 
   5  -8   6        1.25        1.09      0.66 o 
   6  -8   6        0.46        1.66      0.68 o 
   7  -8   6       72.19       72.97      2.44 o 
   8  -8   6       74.72       71.38      2.39 o 
  -7  -7   6       91.81       94.61      3.33 o 
  -6  -7   6      112.25      113.73      2.70 o 
  -5  -7   6      297.95      297.85      4.98 o 
  -4  -7   6      154.42      167.88      4.56 o 
  -3  -7   6      342.47      339.01      9.98 o 
  -2  -7   6       67.61       60.81      2.13 o 
  -1  -7   6      131.13      147.90      3.21 o 
   0  -7   6       71.32       60.53      2.52 o 
   1  -7   6      128.13      110.78      5.52 o 
   2  -7   6      746.75      802.56     10.29 o 
   3  -7   6      240.51      223.88      5.56 o 
   4  -7   6      223.67      221.31      5.38 o 
   5  -7   6      187.69      198.13      7.47 o 
   6  -7   6       29.58       30.84      2.89 o 
   7  -7   6      152.69      147.37      3.80 o 
   8  -7   6      460.49      433.72      5.09 o 
  -8  -6   6      100.95       96.99      2.99 o 
  -7  -6   6        9.77        9.73      1.02 o 
  -6  -6   6       76.38       78.65      2.20 o 
  -5  -6   6        4.97        5.18      0.76 o 
  -4  -6   6       45.16       46.20      1.73 o 
  -3  -6   6       20.45       21.76      1.06 o 
  -2  -6   6      225.04      251.06      4.04 o 
  -1  -6   6        6.59       11.43      1.67 o 
   0  -6   6        0.28        0.75      0.93 o 
   1  -6   6      296.70      301.83      8.30 o 
   2  -6   6      147.55      154.50      6.29 o 
   3  -6   6       22.20       21.99      1.41 o 
   4  -6   6        7.51        4.98      0.92 o 
   5  -6   6      396.62      407.10     11.20 o 
   6  -6   6      222.37      218.08      8.04 o 
   7  -6   6      938.39      938.19      9.85 o 
   8  -6   6        0.18        0.54      0.35 o 
  -8  -5   6      192.65      195.46      5.73 o 
  -7  -5   6      149.13      161.21      2.96 o 
  -6  -5   6      874.11      895.55      7.72 o 
  -5  -5   6      735.23      752.99      6.93 o 
  -4  -5   6       18.08       19.07      0.98 o 
  -3  -5   6      762.14      778.43     13.93 o 
  -2  -5   6      366.71      315.40      8.29 o 
  -1  -5   6        1.85        6.39      3.02 o 
   0  -5   6      760.54      799.77     11.23 o 
   1  -5   6        3.68        7.39      1.30 o 
   2  -5   6      265.21      271.90      8.06 o 
   3  -5   6     1284.00     1360.30     18.93 o 
   4  -5   6      537.80      568.04      9.10 o 
   5  -5   6       72.58       64.10      3.00 o 
   6  -5   6      398.68      388.57     10.99 o 
   7  -5   6        1.12        0.67      0.42 o 
   8  -5   6      118.00      115.12      2.29 o 
  -9  -4   6        0.24       -0.18      0.44 o 
  -8  -4   6       18.45       17.62      1.34 o 
  -7  -4   6      313.79      324.70      5.29 o 
  -6  -4   6      241.82      232.83      3.89 o 
  -5  -4   6      456.17      451.93      5.22 o 
  -4  -4   6      423.50      426.36     10.31 o 
  -3  -4   6      545.00      549.40     10.75 o 
  -2  -4   6       54.93       41.22      1.85 o 
  -1  -4   6      874.41      886.12     18.84 o 
   0  -4   6       80.84       78.64      3.01 o 
   1  -4   6       35.97       49.87      3.11 o 
   2  -4   6      258.08      284.53      7.83 o 
   3  -4   6      166.44      199.38      6.95 o 
   4  -4   6       30.90       29.69      2.06 o 
   5  -4   6      167.91      180.03      4.11 o 
   6  -4   6       13.05       10.05      1.28 o 
   7  -4   6      104.52       99.09      3.42 o 
   8  -4   6       10.48       10.53      1.14 o 
  -9  -3   6      185.15      190.47      3.61 o 
  -8  -3   6      642.83      672.91      8.69 o 
  -7  -3   6      737.11      737.35      8.02 o 
  -6  -3   6        8.57       10.48      0.96 o 
  -5  -3   6      238.54      266.57      7.60 o 
  -3  -3   6     1061.74     1035.72      9.32 o 
  -2  -3   6        9.60        4.43      0.59 o 
  -1  -3   6       14.36       11.52      0.76 o 
   0  -3   6      197.19      205.29     10.23 o 
   1  -3   6      460.05      469.08      5.62 o 
   2  -3   6     1262.24     1357.62     19.16 o 
   3  -3   6      106.05      126.29      3.48 o 
   4  -3   6       36.33       39.28      1.78 o 
   5  -3   6      166.39      165.15      3.89 o 
   6  -3   6      552.82      575.02      7.28 o 
   7  -3   6        5.13        5.33      0.67 o 
   8  -3   6       17.47       16.53      0.88 o 
 -10  -2   6       12.28       16.69      1.42 o 
  -9  -2   6      295.43      301.07      8.23 o 
  -8  -2   6      613.93      639.23     17.67 o 
  -7  -2   6        1.46        0.64      0.39 o 
  -6  -2   6      291.53      290.85      6.16 o 
  -4  -2   6      738.31      776.26     10.51 o 
  -3  -2   6      350.51      386.02      6.54 o 
  -2  -2   6      105.45       94.75      3.60 o 
  -1  -2   6     1101.43     1160.43     12.73 o 
   0  -2   6      720.93      734.97      6.84 o 
   1  -2   6     3535.04     3481.33     28.35 o 
   2  -2   6        6.80       20.38      1.31 o 
   3  -2   6      197.06      191.77      4.31 o 
   4  -2   6      126.87      123.26      3.03 o 
   5  -2   6      495.99      516.03     10.25 o 
   6  -2   6       39.60       41.77      1.95 o 
   7  -2   6        1.96        2.88      0.58 o 
   8  -2   6       21.48       23.59      2.02 o 
 -10  -1   6      837.52      827.57     11.35 o 
  -9  -1   6      301.95      323.15      5.81 o 
  -8  -1   6      507.50      517.62      8.22 o 
  -7  -1   6       31.97       31.88      1.67 o 
  -6  -1   6      637.14      661.43      7.49 o 
  -5  -1   6      876.45      850.35     12.89 o 
  -4  -1   6      393.73      431.57      8.40 o 
  -3  -1   6       40.91       76.66      3.27 o 
  -2  -1   6      532.51      516.08      5.87 o 
  -1  -1   6      292.52      278.84      4.25 o 
   0  -1   6     1079.61     1080.44      8.50 o 
   1  -1   6      109.36      129.48      3.09 o 
   2  -1   6       28.14       18.99      1.86 o 
   3  -1   6       87.62       93.95      4.56 o 
   4  -1   6      239.04      260.38      4.71 o 
   5  -1   6      588.51      569.11      6.78 o 
   6  -1   6      191.02      197.00      4.12 o 
   7  -1   6       18.85       18.28      1.37 o 
   8  -1   6        0.19        0.53      0.45 o 
 -10   0   6      285.92      316.67      7.66 o 
  -9   0   6      399.01      411.95      7.10 o 
  -8   0   6      245.72      250.24      5.91 o 
  -7   0   6      630.18      600.46      7.33 o 
  -6   0   6     1668.89     1659.05     20.44 o 
  -5   0   6      511.18      570.77     10.94 o 
  -4   0   6      312.98      267.28      6.91 o 
  -3   0   6      466.51      442.49      8.36 o 
  -2   0   6      194.52      174.99      3.54 o 
  -1   0   6     1131.42     1096.19      8.58 o 
   0   0   6      142.82      141.40      3.13 o 
   1   0   6      150.22      112.67      2.89 o 
   2   0   6       60.10       78.01      2.51 o 
   3   0   6      829.45      819.05     13.89 o 
   4   0   6     1637.22     1734.55     16.03 o 
   5   0   6       59.23       65.44      3.14 o 
   6   0   6      210.55      217.56      4.19 o 
   7   0   6        9.86       10.11      1.59 o 
   8   0   6      334.04      316.20      5.75 o 
 -11   1   6        8.73       10.36      0.98 o 
 -10   1   6      368.58      369.54      8.62 o 
  -9   1   6      440.06      444.24      7.69 o 
  -8   1   6        1.92        2.55      0.72 o 
  -7   1   6     2485.60     2433.50     15.01 o 
  -6   1   6      317.35      313.68      9.11 o 
  -5   1   6      967.04      950.88     14.55 o 
  -4   1   6        0.88        3.32      0.89 o 
  -3   1   6      299.52      318.88      7.35 o 
  -2   1   6      204.14      191.96      5.39 o 
  -1   1   6       55.80       63.29      2.14 o 
   0   1   6      640.66      671.29      6.95 o 
   1   1   6       10.48       10.68      1.27 o 
   2   1   6      362.13      397.89      9.26 o 
   3   1   6       39.24       37.23      3.12 o 
   4   1   6       12.86       16.17      1.28 o 
   5   1   6       35.98       33.42      2.26 o 
   6   1   6        0.67        1.33      1.10 o 
   7   1   6       58.70       60.79      3.21 o 
 -11   2   6       32.22       30.49      1.76 o 
 -10   2   6      232.58      230.22      6.94 o 
  -9   2   6       64.27       71.08      3.43 o 
  -8   2   6      409.13      419.31     12.46 o 
  -7   2   6      807.70      808.60     10.87 o 
  -6   2   6      197.12      184.46      7.16 o 
  -5   2   6      184.09      162.85      6.21 o 
  -4   2   6      446.59      452.98      9.66 o 
  -3   2   6     1905.15     1913.87     18.72 o 
  -2   2   6      387.08      399.04      5.75 o 
  -1   2   6     4815.01     4720.79     27.72 o 
   0   2   6        1.04        1.33      0.63 o 
   1   2   6     1056.81     1077.40     14.75 o 
   2   2   6     1097.72     1121.96     16.22 o 
   3   2   6       78.87       71.72      3.70 o 
   4   2   6      274.43      271.52      7.60 o 
   5   2   6       38.21       37.82      2.35 o 
   6   2   6      434.50      443.49      6.90 o 
   7   2   6      112.98      108.61      8.91 o 
 -11   3   6       71.25       70.12      2.68 o 
 -10   3   6       87.39       86.35      4.24 o 
  -9   3   6        2.55        4.29      2.06 o 
  -8   3   6        8.80       10.13      1.84 o 
  -7   3   6        4.84        3.17      0.61 o 
  -6   3   6        1.48        2.55      0.66 o 
  -5   3   6        0.60        0.83      0.48 o 
  -4   3   6      745.15      765.29     12.98 o 
  -3   3   6       57.51       57.68      3.41 o 
  -2   3   6      635.50      626.01      7.55 o 
  -1   3   6       64.95       72.71      3.61 o 
   0   3   6       81.10       89.15      4.15 o 
   1   3   6        6.71        6.00      1.23 o 
   2   3   6       18.36       18.23      1.50 o 
   3   3   6       12.49       13.46      1.35 o 
   4   3   6        0.08       -0.48      0.48 o 
   5   3   6       12.31       11.59      1.26 o 
   6   3   6        1.48        1.78      0.44 o 
 -11   4   6        3.41        2.61      0.54 o 
 -10   4   6       14.52       13.94      1.73 o 
  -9   4   6      121.74      118.32      5.59 o 
  -8   4   6        3.93        3.32      0.78 o 
  -7   4   6      427.17      448.13      9.21 o 
  -6   4   6       31.84       31.52      2.13 o 
  -5   4   6      810.59      791.79     14.34 o 
  -4   4   6       33.21       27.96      2.60 o 
  -3   4   6     1788.15     1728.38     19.24 o 
  -2   4   6       44.75       47.46      2.90 o 
  -1   4   6      286.61      259.01      7.04 o 
   0   4   6     2002.35     1964.32     20.08 o 
   1   4   6      521.24      521.35      7.68 o 
   2   4   6     5527.33     5251.97     48.21 o 
   3   4   6        3.92        9.00      3.65 o 
   4   4   6     1467.75     1496.92     11.17 o 
   5   4   6       98.19      107.62      3.20 o 
   6   4   6        1.45        2.01      0.55 o 
 -10   5   6        7.56        8.05      1.24 o 
  -9   5   6      179.35      183.94      6.13 o 
  -8   5   6       47.53       51.94      3.82 o 
  -7   5   6       98.08       93.65      5.31 o 
  -6   5   6        0.54       -0.69      1.19 o 
  -5   5   6        0.50        1.02      0.48 o 
  -4   5   6        1.51        0.74      0.65 o 
  -3   5   6       13.55       16.12      3.11 o 
  -2   5   6        3.29        2.42      0.79 o 
  -1   5   6       47.70       53.56      2.38 o 
   0   5   6      375.70      393.59     11.29 o 
   1   5   6       40.88       40.73      3.32 o 
   2   5   6        4.18        4.23      0.86 o 
   3   5   6        8.42        7.73      0.89 o 
   4   5   6        5.65        4.24      0.57 o 
   5   5   6        9.62        9.54      1.20 o 
 -10   6   6      142.17      141.71      4.30 o 
  -9   6   6      288.92      292.11      7.63 o 
  -8   6   6        8.45        9.37      1.69 o 
  -7   6   6        5.97        5.86      1.47 o 
  -6   6   6       79.64       79.46      4.97 o 
  -5   6   6       46.17       38.10      1.97 o 
  -4   6   6       14.89       14.12      1.17 o 
  -3   6   6       27.57       26.64      1.86 o 
  -2   6   6      409.11      415.51     10.82 o 
  -1   6   6      364.42      368.94     10.40 o 
   0   6   6     2321.41     2326.88     38.91 o 
   1   6   6       59.77       63.93      3.12 o 
   2   6   6       89.38       91.13      3.56 o 
   3   6   6      266.11      271.32      5.50 o 
   4   6   6       19.89       18.81      1.72 o 
 -10   7   6       50.76       40.58      1.82 o 
  -9   7   6      151.75      147.72      5.09 o 
  -8   7   6       18.25       18.70      2.19 o 
  -7   7   6       28.14       28.76      2.95 o 
  -6   7   6        3.99        5.30      1.45 o 
  -5   7   6      111.95      113.30      3.93 o 
  -4   7   6        2.71        2.44      0.69 o 
  -3   7   6       45.34       41.63      3.56 o 
  -2   7   6       42.86       40.49      3.54 o 
  -1   7   6        0.12        1.05      1.10 o 
   0   7   6        9.20        8.79      1.19 o 
   1   7   6        1.23        1.55      0.65 o 
   2   7   6      148.76      153.75      4.10 o 
   3   7   6       73.82       78.26      2.44 o 
  -9   8   6        6.79        5.12      0.64 o 
  -8   8   6       69.30       63.10      3.58 o 
  -7   8   6        0.80        0.90      0.82 o 
  -6   8   6      143.05      160.47      6.52 o 
  -5   8   6       20.86       20.10      1.62 o 
  -4   8   6      309.97      327.19      6.43 o 
  -3   8   6      114.21      126.03      6.09 o 
  -2   8   6      981.40     1013.02     17.16 o 
  -1   8   6       54.50       59.04      2.21 o 
   0   8   6       26.93       32.60      1.93 o 
   1   8   6      233.59      239.59      4.73 o 
   2   8   6        3.96        4.14      0.58 o 
  -8   9   6       55.44       51.36      2.64 o 
  -7   9   6        2.35        2.61      0.75 o 
  -6   9   6        6.47        4.88      0.74 o 
  -5   9   6        7.28        7.32      1.36 o 
  -4   9   6        9.32        9.46      1.58 o 
  -3   9   6        1.07        1.96      0.58 o 
  -2   9   6        0.11        0.62      0.47 o 
  -1   9   6       11.71       14.30      1.16 o 
   0   9   6       11.01       11.97      1.61 o 
   1   9   6       11.65        9.98      1.11 o 
  -7  10   6        8.53        6.77      0.74 o 
  -6  10   6        9.27       10.25      0.72 o 
  -5  10   6        7.14        6.26      1.05 o 
  -4  10   6        4.83        2.63      0.78 o 
  -3  10   6       45.41       49.17      2.76 o 
  -2  10   6        0.32        1.03      0.37 o 
  -1  10   6      273.85      212.25      3.93 o 
  -2 -11   7       11.91        9.84      0.92 o 
  -1 -11   7      286.54      261.48      3.60 o 
   0 -11   7      188.02      201.01      5.11 o 
   1 -11   7      214.43      222.75      5.83 o 
   2 -11   7      338.46      331.73     15.92 o 
   3 -11   7       44.44       40.17      2.36 o 
   4 -11   7      148.51      132.99     10.58 o 
   5 -11   7        0.36        1.67      0.44 o 
  -4 -10   7       83.63       76.20      2.55 o 
  -3 -10   7       61.01       59.80      3.05 o 
  -2 -10   7       11.19       12.27      0.94 o 
  -1 -10   7        0.77        0.57      0.54 o 
   0 -10   7       11.40       12.57      1.79 o 
   1 -10   7        3.57        4.22      1.19 o 
   2 -10   7        0.64        1.62      0.84 o 
   3 -10   7       47.97       44.00      2.12 o 
   4 -10   7        7.66       10.66      1.48 o 
   5 -10   7        8.67        7.30      1.15 o 
   6 -10   7       27.57       30.08      1.78 o 
  -5  -9   7      759.13      742.85      9.05 o 
  -4  -9   7       86.58       87.46      4.14 o 
  -3  -9   7      449.21      470.15      8.85 o 
  -2  -9   7      125.21      135.63      5.59 o 
  -1  -9   7     1151.06     1136.05     17.45 o 
   0  -9   7      200.75      200.81      6.23 o 
   1  -9   7      305.59      316.00      6.85 o 
   2  -9   7      154.35      183.59      5.05 o 
   3  -9   7       10.89        7.90      1.06 o 
   4  -9   7      516.76      555.59     10.81 o 
   5  -9   7      440.47      457.31     10.22 o 
   6  -9   7       13.08       13.84      0.96 o 
   7  -9   7       22.52       18.50      1.19 o 
  -6  -8   7        3.43        3.53      0.68 o 
  -5  -8   7       72.75       70.65      2.66 o 
  -4  -8   7        2.34        2.23      0.59 o 
  -3  -8   7       36.50       41.69      2.35 o 
  -2  -8   7        2.97        3.35      1.20 o 
  -1  -8   7       27.13       30.10      2.28 o 
   0  -8   7      161.79      157.42      5.06 o 
   1  -8   7        5.01        2.01      0.70 o 
   2  -8   7        0.09        0.30      0.56 o 
   3  -8   7      440.26      426.58     10.74 o 
   4  -8   7      224.66      232.69      5.14 o 
   5  -8   7       94.65       96.02      4.54 o 
   6  -8   7       13.47       14.62      1.24 o 
   7  -8   7       14.61       12.52      0.88 o 
  -7  -7   7      247.70      262.18      5.44 o 
  -6  -7   7      793.33      805.92      6.86 o 
  -5  -7   7      143.42      152.07      3.44 o 
  -4  -7   7       72.05       72.28      2.40 o 
  -3  -7   7      474.72      450.91      7.98 o 
  -2  -7   7      289.16      305.78      5.53 o 
  -1  -7   7       90.91       84.08      3.10 o 
   0  -7   7      552.25      532.43     15.39 o 
   1  -7   7       67.34       76.55      6.09 o 
   2  -7   7     1873.66     1837.47     15.77 o 
   3  -7   7     1671.51     1637.62     14.58 o 
   4  -7   7       77.73       76.14      3.10 o 
   5  -7   7      276.79      281.48      8.77 o 
   6  -7   7      125.32      125.95      5.46 o 
   7  -7   7      323.86      322.62      9.25 o 
   8  -7   7       46.05       43.01      1.86 o 
  -8  -6   7        2.98        3.57      0.62 o 
  -7  -6   7        3.59        4.19      1.05 o 
  -6  -6   7        6.69        6.31      0.75 o 
  -5  -6   7       44.01       47.51      2.01 o 
  -4  -6   7        0.04        0.11      0.34 o 
  -3  -6   7        0.19        0.38      0.45 o 
  -2  -6   7        3.45        3.95      0.69 o 
  -1  -6   7       73.66       73.38      2.50 o 
   0  -6   7      176.47      179.08      4.65 o 
   1  -6   7      525.97      571.01     11.84 o 
   2  -6   7      484.12      522.96      6.65 o 
   3  -6   7      378.31      367.07      7.22 o 
   4  -6   7       71.05       75.58      4.86 o 
   5  -6   7      102.63      105.21      5.74 o 
   6  -6   7      358.48      353.94      9.80 o 
   7  -6   7       42.41       37.17      1.83 o 
   8  -6   7      124.50      107.55      8.93 o 
  -8  -5   7      262.04      277.14      6.72 o 
  -7  -5   7       61.37       56.90      2.59 o 
  -6  -5   7       13.08       12.52      0.91 o 
  -5  -5   7      500.68      511.17      5.69 o 
  -4  -5   7       49.90       52.08      1.77 o 
  -3  -5   7      102.65      129.92      2.85 o 
  -2  -5   7        7.92        3.45      0.64 o 
  -1  -5   7      336.66      316.32      5.45 o 
   0  -5   7     1512.32     1474.07     17.91 o 
   1  -5   7      346.36      333.61      8.89 o 
   2  -5   7      727.67      744.93     13.76 o 
   3  -5   7      121.70      122.62      4.22 o 
   4  -5   7      209.49      221.59      8.47 o 
   5  -5   7      977.25      932.90     12.82 o 
   6  -5   7      350.27      345.31      9.98 o 
   7  -5   7       49.10       45.31      1.61 o 
   8  -5   7      173.36      149.25     11.30 o 
  -9  -4   7       77.47       83.92      3.21 o 
  -8  -4   7       23.99       25.21      2.40 o 
  -7  -4   7       27.77       31.20      1.60 o 
  -6  -4   7       70.89       67.85      2.08 o 
  -5  -4   7       13.73       14.14      1.15 o 
  -4  -4   7        5.24        6.15      0.70 o 
  -3  -4   7       12.23       24.72      1.56 o 
  -2  -4   7        7.87        5.58      0.74 o 
  -1  -4   7      292.33      291.23      4.88 o 
   0  -4   7       37.71       32.02      2.59 o 
   1  -4   7      143.11      142.69      5.62 o 
   2  -4   7        3.10        8.93      1.54 o 
   3  -4   7      471.14      456.89      7.97 o 
   4  -4   7      102.26       91.75      2.98 o 
   5  -4   7     1197.46     1182.09     13.90 o 
   6  -4   7       29.00       32.36      3.59 o 
   7  -4   7      155.97      152.27      4.78 o 
   8  -4   7      117.01      102.13      2.98 o 
  -9  -3   7        0.26        0.04      0.63 o 
  -8  -3   7      264.38      279.65      8.47 o 
  -7  -3   7      629.83      625.47      7.44 o 
  -6  -3   7      145.24      133.09      3.47 o 
  -5  -3   7      525.13      549.39      7.24 o 
  -3  -3   7        5.62        9.46      1.37 o 
  -2  -3   7      944.46      961.05     13.24 o 
  -1  -3   7        6.42       11.74      1.50 o 
   0  -3   7      196.18      219.26      4.03 o 
   1  -3   7     1004.36     1007.18     11.81 o 
   2  -3   7      523.22      501.03      6.87 o 
   3  -3   7      718.14      688.72      9.22 o 
   4  -3   7      370.30      355.35      5.52 o 
   5  -3   7        5.99        5.00      0.96 o 
   6  -3   7       22.36       23.51      1.41 o 
   7  -3   7       52.64       49.48      1.73 o 
   8  -3   7      137.79      132.76      3.83 o 
 -10  -2   7       30.01       26.76      1.74 o 
  -9  -2   7       77.97       81.02      4.18 o 
  -8  -2   7       34.64       37.16      3.29 o 
  -7  -2   7      448.93      452.93      7.93 o 
  -6  -2   7      481.42      481.06      8.79 o 
  -3  -2   7      278.80      297.34      4.93 o 
  -2  -2   7        6.24        3.14      1.48 o 
  -1  -2   7      122.33      118.06      3.60 o 
   0  -2   7      317.72      360.47     11.95 o 
   1  -2   7      231.05      232.73      4.48 o 
   2  -2   7      346.35      364.22      8.27 o 
   3  -2   7      148.64      141.80      5.58 o 
   4  -2   7      137.90      146.23      3.18 o 
   5  -2   7       20.80       19.66      1.77 o 
   6  -2   7        0.46        0.41      0.36 o 
   7  -2   7       95.89      100.13      4.60 o 
   8  -2   7       33.37       25.79      1.68 o 
 -10  -1   7      541.37      561.27      9.06 o 
  -9  -1   7      684.56      704.59     13.03 o 
  -8  -1   7       24.25       24.84      1.47 o 
  -7  -1   7      183.56      190.37      4.95 o 
  -6  -1   7        1.45        4.29      0.91 o 
  -5  -1   7      195.25      220.27      6.85 o 
  -4  -1   7      116.31      124.81      4.81 o 
  -3  -1   7      297.97      301.05      5.16 o 
  -2  -1   7        7.08       11.19      1.67 o 
  -1  -1   7     1259.65     1332.86     10.32 o 
   0  -1   7      922.49      947.69     10.22 o 
   1  -1   7       73.93       68.15      2.56 o 
   2  -1   7      221.57      219.91     10.68 o 
   3  -1   7       57.51       59.94      3.82 o 
   4  -1   7      498.00      498.31      5.93 o 
   5  -1   7        8.09        7.13      0.89 o 
   6  -1   7      323.73      313.31      9.39 o 
   7  -1   7        9.15        6.34      1.22 o 
   8  -1   7       13.74       13.68      1.08 o 
 -10   0   7        3.97        5.18      1.08 o 
  -9   0   7       33.91       35.51      2.01 o 
  -8   0   7       63.42       67.70      3.07 o 
  -7   0   7       41.94       46.39      2.06 o 
  -6   0   7      114.86      103.79      2.86 o 
  -5   0   7       39.28       49.41      3.39 o 
  -4   0   7      445.42      460.44      9.65 o 
  -3   0   7      402.47      425.85      8.86 o 
  -2   0   7      443.15      432.08      8.71 o 
  -1   0   7     1162.16     1223.55     10.10 o 
   0   0   7      346.82      414.53      5.92 o 
   1   0   7      493.46      496.91      6.67 o 
   2   0   7       23.58       18.23      1.33 o 
   3   0   7      355.61      363.46      5.63 o 
   4   0   7       53.25       54.62      3.28 o 
   5   0   7        3.16        3.07      0.78 o 
   6   0   7       25.47       28.60      1.91 o 
   7   0   7       11.98       13.45      1.54 o 
 -10   1   7      169.36      178.61      5.77 o 
  -9   1   7       56.81       50.51      2.71 o 
  -8   1   7      491.68      485.98     10.57 o 
  -7   1   7       69.43       71.80      2.60 o 
  -6   1   7      107.64      118.74      3.92 o 
  -5   1   7      151.69      134.32      5.79 o 
  -4   1   7      177.09      171.91      6.17 o 
  -3   1   7      169.02      149.76      5.45 o 
  -2   1   7      906.51      839.48     12.41 o 
  -1   1   7      218.09      254.64      4.72 o 
   0   1   7       19.97       13.64      1.12 o 
   1   1   7        2.63        3.55      0.60 o 
   2   1   7      124.26      123.16      5.53 o 
   3   1   7      279.54      293.37      6.83 o 
   4   1   7        3.14        3.09      0.78 o 
   5   1   7       10.62        8.59      1.17 o 
   6   1   7        0.33        0.16      0.73 o 
   7   1   7        8.40        9.69      0.88 o 
 -11   2   7      181.47      168.88      3.76 o 
 -10   2   7      543.98      512.90     15.25 o 
  -9   2   7      196.71      197.08      7.16 o 
  -8   2   7      757.47      748.44     10.33 o 
  -7   2   7       42.31       45.12      1.75 o 
  -6   2   7      373.37      360.25      5.56 o 
  -5   2   7      237.95      227.19      7.74 o 
  -4   2   7      310.59      285.61      8.17 o 
  -3   2   7      482.74      457.98      9.90 o 
  -2   2   7        0.67        0.44      0.36 o 
  -1   2   7     1463.75     1459.07     16.98 o 
   0   2   7       86.51       72.35      3.93 o 
   1   2   7      776.10      792.79     13.57 o 
   2   2   7     1070.81     1096.66     12.96 o 
   3   2   7      160.40      170.18      6.83 o 
   4   2   7      332.92      349.20      7.24 o 
   5   2   7       16.37       12.74      1.33 o 
   6   2   7      320.42      325.67      5.23 o 
 -11   3   7       21.81       19.29      1.27 o 
 -10   3   7       18.61       17.83      1.86 o 
  -9   3   7      535.59      549.68     11.70 o 
  -8   3   7      456.07      471.12      7.67 o 
  -7   3   7      281.68      282.96      8.67 o 
  -6   3   7        0.40        0.15      0.60 o 
  -5   3   7      265.56      274.96      8.66 o 
  -4   3   7       13.72       13.72      1.90 o 
  -3   3   7       36.35       28.83      2.62 o 
  -2   3   7      443.63      445.06      6.88 o 
  -1   3   7      170.59      158.71      5.84 o 
   0   3   7      554.48      554.47     11.18 o 
   1   3   7     1000.11      982.92     41.23 o 
   2   3   7       20.68       20.25      1.65 o 
   3   3   7       49.92       45.60      2.45 o 
   4   3   7        9.64       11.31      1.31 o 
   5   3   7        1.08        1.80      0.54 o 
   6   3   7       18.67       15.48      0.91 o 
 -10   4   7      317.72      313.47      7.15 o 
  -9   4   7      144.79      138.35      5.63 o 
  -8   4   7      423.17      425.82     10.49 o 
  -7   4   7      397.86      401.72     10.76 o 
  -6   4   7      408.84      413.89      7.81 o 
  -5   4   7      607.23      646.43     13.37 o 
  -4   4   7       99.91      117.17      5.53 o 
  -3   4   7     1656.95     1690.66     20.36 o 
  -2   4   7       68.86       60.69      3.79 o 
  -1   4   7      656.18      648.57      8.63 o 
   0   4   7      135.16      123.03      3.75 o 
   1   4   7        9.44       13.64      1.32 o 
   2   4   7      363.24      356.94      7.10 o 
   3   4   7       41.96       40.95      1.94 o 
   4   4   7      436.02      451.48      5.52 o 
   5   4   7       68.78       76.41      2.30 o 
 -10   5   7        0.20        0.10      0.44 o 
  -9   5   7       33.03       31.53      1.78 o 
  -8   5   7       13.82       13.57      1.98 o 
  -7   5   7      151.85      151.77      6.79 o 
  -6   5   7       83.80       94.75      3.60 o 
  -5   5   7       11.96       11.68      1.36 o 
  -4   5   7      227.94      214.51      7.44 o 
  -3   5   7       15.23       15.54      1.15 o 
  -2   5   7        0.90        1.15      0.52 o 
  -1   5   7        0.03       -0.46      0.46 o 
   0   5   7      129.50      129.01      3.92 o 
   1   5   7       54.40       50.95      3.67 o 
   2   5   7        1.78        2.33      0.74 o 
   3   5   7        2.73        3.20      0.56 o 
   4   5   7       18.55       18.12      1.21 o 
   5   5   7        0.03       -0.12      0.32 o 
 -10   6   7        5.11        6.25      0.79 o 
  -9   6   7      222.49      230.14      4.41 o 
  -8   6   7       15.20       14.08      2.00 o 
  -7   6   7      207.03      224.11      8.18 o 
  -6   6   7       13.64       15.13      1.50 o 
  -5   6   7      620.92      622.40     13.62 o 
  -4   6   7       59.33       54.27      2.73 o 
  -3   6   7      437.94      438.78      7.61 o 
  -2   6   7      541.10      555.32     12.84 o 
  -1   6   7      103.96      127.40      6.21 o 
   0   6   7     2617.43     2672.94     30.83 o 
   1   6   7      106.61      113.32      3.91 o 
   2   6   7      588.59      592.33      8.23 o 
   3   6   7       26.13       28.97      1.24 o 
   4   6   7        3.66        5.77      0.77 o 
 -10   7   7        3.88        4.17      0.61 o 
  -9   7   7       15.20       15.90      1.01 o 
  -8   7   7       14.12       14.43      1.84 o 
  -7   7   7        0.00        1.38      0.80 o 
  -6   7   7        7.41        8.44      1.14 o 
  -5   7   7        3.31        2.08      1.03 o 
  -4   7   7        3.97        4.76      0.87 o 
  -3   7   7       12.85       13.78      2.11 o 
  -2   7   7        1.72        3.24      1.17 o 
  -1   7   7        1.26        3.07      1.00 o 
   0   7   7       13.15       13.24      1.03 o 
   1   7   7       45.05       48.77      2.84 o 
   2   7   7        2.84        3.09      0.57 o 
   3   7   7       24.32       24.47      1.44 o 
  -9   8   7       42.69       44.62      1.93 o 
  -8   8   7        2.05        2.95      0.80 o 
  -7   8   7       14.90       16.10      0.95 o 
  -6   8   7       42.22       42.80      2.22 o 
  -5   8   7      173.33      167.59      4.85 o 
  -4   8   7      256.14      276.61      5.50 o 
  -3   8   7      483.62      482.06     11.34 o 
  -2   8   7     1048.81     1081.91     16.20 o 
  -1   8   7        1.45        2.24      0.63 o 
   0   8   7      223.02      227.56      4.28 o 
   1   8   7       38.45       38.75      1.56 o 
   2   8   7       76.62       81.49      2.60 o 
  -8   9   7       13.21       13.29      1.18 o 
  -7   9   7       24.29       23.02      1.13 o 
  -6   9   7        0.13        0.10      0.32 o 
  -5   9   7      142.79      142.45      3.35 o 
  -4   9   7       17.88       15.86      1.88 o 
  -3   9   7       56.10       51.83      2.23 o 
  -2   9   7       35.81       31.12      2.52 o 
  -1   9   7        1.28        1.35      0.36 o 
   0   9   7        9.31       10.35      1.10 o 
  -6  10   7      131.76      121.14      3.03 o 
  -5  10   7       32.46       35.96      2.02 o 
  -4  10   7      114.28      107.72      3.58 o 
  -3  10   7       31.76       31.58      1.80 o 
  -1 -11   8      339.68      303.57      5.20 o 
   0 -11   8        6.30        4.59      0.77 o 
   1 -11   8      309.94      307.81      6.34 o 
   2 -11   8      150.62      132.08     12.64 o 
   3 -11   8       81.36       66.59      2.51 o 
   4 -11   8      308.68      257.57      4.45 o 
  -3 -10   8       86.53       87.18      3.45 o 
  -2 -10   8       22.64       20.35      1.70 o 
  -1 -10   8        1.87        1.67      0.72 o 
   0 -10   8        0.36        2.18      0.92 o 
   1 -10   8       43.52       44.06      3.13 o 
   2 -10   8        0.80        0.28      0.25 o 
   3 -10   8        1.65        2.17      0.61 o 
   4 -10   8        4.76        2.95      0.82 o 
   5 -10   8        8.05        5.65      0.86 o 
  -5  -9   8      114.17      109.12      3.09 o 
  -4  -9   8      279.34      269.36      6.85 o 
  -3  -9   8      279.90      301.53      7.17 o 
  -2  -9   8       45.99       42.63      3.15 o 
  -1  -9   8      319.26      313.97      9.07 o 
   0  -9   8      871.69      843.37     26.94 o 
   1  -9   8      107.29      119.94      4.14 o 
   2  -9   8      597.39      603.60     17.50 o 
   3  -9   8       67.90       60.33      2.59 o 
   4  -9   8       48.60       49.61      2.90 o 
   5  -9   8      194.48      203.34      6.16 o 
   6  -9   8        2.60        2.15      0.58 o 
  -5  -8   8       12.56       13.17      1.63 o 
  -4  -8   8        5.40        5.88      0.87 o 
  -3  -8   8        3.02        3.02      0.99 o 
  -2  -8   8        2.24        0.93      0.88 o 
  -1  -8   8       19.40       22.00      1.96 o 
   0  -8   8        1.79        1.89      0.72 o 
   1  -8   8       24.61       18.76      1.77 o 
   2  -8   8       36.16       31.59      2.18 o 
   3  -8   8       57.11       59.64      3.81 o 
   4  -8   8       52.74       54.76      2.33 o 
   5  -8   8        0.02        0.19      0.51 o 
   6  -8   8       37.34       33.69      1.61 o 
   7  -8   8       36.51       33.44      1.56 o 
  -7  -7   8      794.39      788.39      8.84 o 
  -6  -7   8        0.05        1.13      0.47 o 
  -5  -7   8      921.99      958.78     10.04 o 
  -4  -7   8      160.18      177.02      4.81 o 
  -3  -7   8     1008.10      973.44     17.84 o 
  -2  -7   8      573.63      579.51      7.58 o 
  -1  -7   8      563.18      564.77     13.70 o 
   0  -7   8      319.09      375.92      7.76 o 
   1  -7   8        0.39        1.20      0.83 o 
   2  -7   8      803.06      817.13     14.74 o 
   3  -7   8      968.88     1001.32     11.30 o 
   4  -7   8      232.28      246.32      8.20 o 
   5  -7   8      333.33      329.89      9.11 o 
   6  -7   8       17.77       19.55      1.39 o 
   7  -7   8       40.43       35.69      4.35 o 
  -8  -6   8       28.62       27.80      1.49 o 
  -7  -6   8       88.03       90.55      3.94 o 
  -6  -6   8       13.64       12.40      0.94 o 
  -5  -6   8       60.87       59.73      2.21 o 
  -4  -6   8       45.89       44.12      1.92 o 
  -3  -6   8       19.86       18.86      1.38 o 
  -2  -6   8      129.26      133.01      3.52 o 
  -1  -6   8       21.42       18.86      1.53 o 
   0  -6   8        8.99       11.47      1.27 o 
   1  -6   8       57.13       54.16      2.70 o 
   2  -6   8      297.96      280.52      6.08 o 
   3  -6   8       74.28       73.86      4.82 o 
   4  -6   8        0.39        1.98      1.11 o 
   5  -6   8       62.12       68.57      4.49 o 
   6  -6   8       50.35       47.02      3.35 o 
   7  -6   8       45.30       39.96      2.60 o 
  -8  -5   8      202.37      206.04      5.53 o 
  -7  -5   8        9.42       10.24      1.62 o 
  -6  -5   8        1.66        2.41      0.51 o 
  -5  -5   8      312.80      286.37      5.01 o 
  -4  -5   8      271.86      296.46      4.37 o 
  -3  -5   8      406.32      427.72      6.38 o 
  -2  -5   8      957.80      951.42      9.16 o 
  -1  -5   8        4.35        2.81      0.92 o 
   0  -5   8     1837.25     1797.16     21.13 o 
   1  -5   8     1469.72     1478.18     19.71 o 
   2  -5   8       47.96       46.00      3.83 o 
   3  -5   8       60.09       65.98      4.70 o 
   4  -5   8        3.62        2.76      1.20 o 
   5  -5   8      109.31      116.79      6.05 o 
   6  -5   8       58.29       53.81      2.32 o 
   7  -5   8      103.29      101.40      3.40 o 
  -9  -4   8        0.74        0.70      0.43 o 
  -8  -4   8        5.37        6.18      1.18 o 
  -7  -4   8       66.28       67.76      3.03 o 
  -6  -4   8       52.50       56.69      2.28 o 
  -5  -4   8        7.03        8.04      0.88 o 
  -4  -4   8       76.31       81.86      2.31 o 
  -3  -4   8      123.95      111.87      4.99 o 
  -2  -4   8       25.63       29.91      2.60 o 
  -1  -4   8      449.49      451.51     10.12 o 
   0  -4   8      280.64      270.48      7.96 o 
   1  -4   8      874.03      829.82     14.34 o 
   2  -4   8      625.33      639.26     14.22 o 
   3  -4   8      218.64      221.64      8.64 o 
   4  -4   8      571.81      555.57      8.87 o 
   5  -4   8      195.25      185.19      5.11 o 
   6  -4   8      165.53      167.50      3.44 o 
   7  -4   8       73.50       66.08      2.16 o 
  -9  -3   8       64.88       67.43      3.28 o 
  -8  -3   8       10.14       10.83      1.66 o 
  -7  -3   8       64.18       67.99      3.02 o 
  -6  -3   8      122.72      142.67      4.44 o 
  -5  -3   8       76.52       74.93      2.50 o 
  -3  -3   8       71.81       65.87      3.82 o 
  -2  -3   8     1361.21     1277.29     16.68 o 
  -1  -3   8      548.21      520.31     10.58 o 
   0  -3   8     1214.93     1173.35     31.18 o 
   1  -3   8      296.07      284.09      9.09 o 
   2  -3   8      176.73      199.44      4.58 o 
   3  -3   8      942.86      896.95     17.26 o 
   4  -3   8      292.55      271.81      6.42 o 
   5  -3   8      207.71      219.57      5.67 o 
   6  -3   8      113.14      114.92      3.68 o 
   7  -3   8       42.90       41.24      2.27 o 
 -10  -2   8        1.99        2.50      0.52 o 
  -9  -2   8       78.77       83.59      4.02 o 
  -8  -2   8       15.77       15.83      1.41 o 
  -7  -2   8        8.18        8.93      1.18 o 
  -6  -2   8       32.89       28.44      1.98 o 
  -5  -2   8       54.00       47.77      2.38 o 
  -3  -2   8      145.73      132.27      3.59 o 
  -2  -2   8       51.70       42.55      2.02 o 
  -1  -2   8      261.49      269.86      7.47 o 
   0  -2   8      556.94      512.48      9.22 o 
   1  -2   8       26.55       27.57      1.70 o 
   2  -2   8      166.47      153.54      4.12 o 
   3  -2   8      207.45      200.90      4.67 o 
   4  -2   8      214.35      220.71      5.87 o 
   5  -2   8      179.37      192.83      5.27 o 
   6  -2   8      305.15      300.99      5.72 o 
   7  -2   8      215.55      201.56      5.62 o 
 -10  -1   8       37.71       40.90      2.30 o 
  -9  -1   8      251.56      248.07      7.05 o 
  -8  -1   8      162.24      164.91      4.66 o 
  -7  -1   8      566.68      584.26     12.39 o 
  -6  -1   8      302.70      278.62      8.02 o 
  -5  -1   8        9.78       15.49      1.92 o 
  -4  -1   8      287.21      267.59      7.49 o 
  -3  -1   8      122.77      143.40      5.34 o 
  -2  -1   8       53.46       59.43      3.17 o 
  -1  -1   8      121.08      116.39      4.20 o 
   0  -1   8       80.36       72.72      2.67 o 
   1  -1   8      612.49      597.82      7.86 o 
   2  -1   8      145.45      138.22      5.37 o 
   3  -1   8      372.17      374.80      5.13 o 
   4  -1   8       13.90       14.39      1.24 o 
   5  -1   8      122.75      116.48      4.98 o 
   6  -1   8      135.14      146.24      5.85 o 
   7  -1   8        3.18        3.17      0.77 o 
 -10   0   8      103.11       96.49      3.78 o 
  -9   0   8        2.78        3.65      0.72 o 
  -8   0   8      162.02      170.58      6.69 o 
  -7   0   8       71.03       71.67      4.26 o 
  -6   0   8      204.91      188.94      4.78 o 
  -5   0   8      105.65      104.65      5.14 o 
  -4   0   8       23.59       20.47      2.20 o 
  -3   0   8        5.45        8.63      1.41 o 
  -2   0   8     1817.31     1833.96     13.75 o 
  -1   0   8      839.42      865.34      9.30 o 
   0   0   8      469.67      484.76      6.98 o 
   1   0   8      194.67      183.10      4.37 o 
   2   0   8      252.85      261.16      5.59 o 
   3   0   8      526.98      512.18      6.03 o 
   4   0   8        1.49        0.94      0.51 o 
   5   0   8      204.18      206.86      5.27 o 
   6   0   8       22.86       18.40      2.02 o 
   7   0   8      349.76      325.88      5.74 o 
 -10   1   8       43.23       47.15      3.91 o 
  -9   1   8      519.36      502.64     10.69 o 
  -8   1   8        1.48        4.01      1.16 o 
  -7   1   8        8.71        7.08      1.38 o 
  -6   1   8       72.04       77.49      3.20 o 
  -5   1   8       29.15       27.00      2.73 o 
  -4   1   8       62.39       62.66      3.96 o 
  -3   1   8     1404.60     1433.87     18.24 o 
  -2   1   8       92.66      105.23      4.77 o 
  -1   1   8      342.08      335.13      5.90 o 
   0   1   8       87.84       87.39      3.00 o 
   1   1   8       13.08       17.59      2.14 o 
   2   1   8       84.82       81.97      3.23 o 
   3   1   8       28.50       29.80      3.33 o 
   4   1   8       57.86       53.62      2.82 o 
   5   1   8       35.85       35.98      2.37 o 
   6   1   8       54.69       52.71      3.01 o 
 -10   2   8        9.35        5.53      1.16 o 
  -9   2   8       96.88       96.17      4.63 o 
  -8   2   8      136.07      147.03      6.04 o 
  -7   2   8       11.45       12.03      1.24 o 
  -6   2   8      102.43       91.32      3.59 o 
  -5   2   8      170.87      167.48      4.71 o 
  -4   2   8      688.93      675.80     13.31 o 
  -3   2   8      460.86      476.47     10.93 o 
  -2   2   8       32.60       24.33      1.71 o 
  -1   2   8       55.49       61.32      3.80 o 
   0   2   8        4.25        2.81      0.92 o 
   1   2   8     1145.32     1175.75     14.63 o 
   2   2   8      271.13      259.61      7.30 o 
   3   2   8       49.10       53.34      2.85 o 
   4   2   8       16.90       18.25      1.62 o 
   5   2   8       44.54       44.15      2.16 o 
   6   2   8       29.77       24.92      1.67 o 
 -10   3   8      102.05       97.30      2.58 o 
  -9   3   8       20.40       21.73      2.19 o 
  -8   3   8       61.87       69.14      3.94 o 
  -7   3   8       20.01       21.08      2.48 o 
  -6   3   8      362.77      372.74      7.42 o 
  -5   3   8      195.00      184.89      4.06 o 
  -4   3   8      266.36      281.23      8.79 o 
  -3   3   8       54.33       50.60      3.68 o 
  -2   3   8      223.17      228.06      7.62 o 
  -1   3   8       65.26       69.28      4.14 o 
   0   3   8      236.06      256.12      5.57 o 
   1   3   8        5.77        4.83      0.83 o 
   2   3   8       52.41       52.25      2.63 o 
   3   3   8        9.28        9.65      1.24 o 
   4   3   8       40.04       42.42      2.26 o 
   5   3   8        0.97        0.34      0.66 o 
 -10   4   8      204.78      211.99      5.06 o 
  -9   4   8        8.04        8.41      1.23 o 
  -8   4   8       97.84      102.92      3.87 o 
  -7   4   8       24.76       23.11      2.66 o 
  -6   4   8      264.16      266.43      6.01 o 
  -5   4   8      503.10      528.81      7.09 o 
  -4   4   8       98.87      102.54      3.09 o 
  -3   4   8     1281.45     1360.38     10.96 o 
  -2   4   8      381.93      375.78      7.26 o 
  -1   4   8      852.44      854.58     13.52 o 
   0   4   8     1456.59     1428.82     15.64 o 
   1   4   8      147.05      152.71      6.08 o 
   2   4   8       68.17       69.89      3.02 o 
   3   4   8       12.81       10.30      0.92 o 
   4   4   8      286.28      294.98      5.07 o 
   5   4   8       34.91       37.74      1.85 o 
 -10   5   8       43.30       33.86      1.70 o 
  -9   5   8        0.87        1.25      0.37 o 
  -8   5   8        7.20        7.71      1.49 o 
  -7   5   8       90.37       89.39      5.18 o 
  -6   5   8        2.96        3.86      0.83 o 
  -5   5   8       10.81       12.89      1.58 o 
  -4   5   8       91.14      100.23      2.98 o 
  -3   5   8      342.60      326.14      4.71 o 
  -2   5   8       70.89       71.39      4.58 o 
  -1   5   8      519.58      519.05     11.93 o 
   0   5   8       23.42       25.25      2.51 o 
   1   5   8      240.52      244.32      7.47 o 
   2   5   8        7.68        8.46      1.04 o 
   3   5   8        8.98        9.45      0.77 o 
   4   5   8        2.22        1.53      0.58 o 
 -10   6   8      229.77      231.70      4.68 o 
  -9   6   8      139.61      132.85      4.60 o 
  -8   6   8      191.68      201.12      6.85 o 
  -7   6   8      285.92      310.44      9.34 o 
  -6   6   8      158.06      165.40      4.79 o 
  -5   6   8      682.24      682.18      9.98 o 
  -4   6   8      218.80      212.06      4.44 o 
  -3   6   8      161.12      162.40      3.86 o 
  -2   6   8      479.01      478.81     11.85 o 
  -1   6   8       37.67       36.12      3.14 o 
   0   6   8      632.90      684.48     12.02 o 
   1   6   8       44.38       48.37      2.32 o 
   2   6   8      630.93      642.49      6.11 o 
   3   6   8      117.50      112.81     11.12 o 
  -9   7   8       20.73       21.46      1.15 o 
  -8   7   8       42.37       48.94      3.12 o 
  -7   7   8       65.52       71.83      2.68 o 
  -6   7   8       54.77       57.39      2.07 o 
  -5   7   8       25.95       29.36      2.00 o 
  -4   7   8       53.72       52.88      2.62 o 
  -3   7   8        0.03        0.01      0.88 o 
  -2   7   8        0.08        0.19      0.69 o 
  -1   7   8       40.54       44.14      3.14 o 
   0   7   8       30.94       35.17      3.08 o 
   1   7   8        2.65        4.22      0.52 o 
   2   7   8        8.78        8.34      0.62 o 
  -8   8   8       35.32       28.90      1.54 o 
  -7   8   8      240.28      246.04      4.24 o 
  -6   8   8       49.07       44.12      2.07 o 
  -5   8   8       30.32       27.47      1.70 o 
  -4   8   8      121.27      126.42      5.50 o 
  -3   8   8      150.60      152.89      5.93 o 
  -2   8   8      884.11      926.52     13.58 o 
  -1   8   8      128.45      138.92      3.41 o 
   0   8   8       72.37       68.79      3.31 o 
   1   8   8       44.36       44.21      2.03 o 
  -7   9   8        0.28        0.53      0.31 o 
  -6   9   8        7.80        8.70      0.72 o 
  -5   9   8      103.19      103.07      4.02 o 
  -4   9   8        9.88        8.16      0.82 o 
  -3   9   8        2.22        3.01      0.79 o 
  -2   9   8        2.32        2.87      0.59 o 
  -1   9   8       14.96       15.16      1.23 o 
   0 -11   9        5.43        4.53      0.68 o 
   1 -11   9       81.89       95.46      3.07 o 
  -3 -10   9        7.16        7.76      0.95 o 
  -2 -10   9        8.30        7.75      1.02 o 
  -1 -10   9       24.75       24.42      2.02 o 
   0 -10   9       29.62       32.40      2.48 o 
   1 -10   9        2.05        1.86      0.75 o 
   2 -10   9       24.44       28.94      1.44 o 
   3 -10   9        1.56        0.56      0.29 o 
   4 -10   9        5.64        4.47      0.76 o 
  -4  -9   9        1.07        0.42      0.43 o 
  -3  -9   9      539.75      543.56      9.39 o 
  -2  -9   9        5.53        6.31      1.28 o 
  -1  -9   9      465.55      460.16     10.56 o 
   0  -9   9      109.52      107.28      3.80 o 
   1  -9   9      316.05      285.32      6.03 o 
   2  -9   9      437.85      428.80      6.98 o 
   3  -9   9        0.88        0.46      0.35 o 
   4  -9   9       63.87       59.44      2.69 o 
   5  -9   9        1.44        1.28      0.54 o 
  -5  -8   9        3.07        2.79      0.73 o 
  -4  -8   9       34.12       36.24      2.63 o 
  -3  -8   9        0.24        0.11      0.61 o 
  -2  -8   9        0.78        0.70      0.62 o 
  -1  -8   9       26.03       23.53      2.00 o 
   0  -8   9       83.54       82.16      3.60 o 
   1  -8   9        6.57        7.89      1.18 o 
   2  -8   9        8.55        7.24      1.05 o 
   3  -8   9       30.37       27.38      2.34 o 
   4  -8   9       11.85       11.49      1.49 o 
   5  -8   9       92.96       95.09      3.74 o 
   6  -8   9        6.05        5.39      0.53 o 
  -6  -7   9       95.74       90.77      4.62 o 
  -5  -7   9      453.34      474.02      6.83 o 
  -4  -7   9       10.22       11.26      2.34 o 
  -3  -7   9      607.95      569.06      8.58 o 
  -2  -7   9      868.60      841.92     11.78 o 
  -1  -7   9       84.43       87.73      3.83 o 
   0  -7   9     1224.82     1267.36     14.28 o 
   1  -7   9        4.89        5.03      1.32 o 
   2  -7   9      235.43      245.89      5.56 o 
   3  -7   9      252.05      254.30      8.17 o 
   4  -7   9       48.20       40.76      3.22 o 
   5  -7   9      142.17      138.44      5.38 o 
   6  -7   9       27.47       28.21      1.38 o 
  -7  -6   9        0.68        0.76      0.52 o 
  -6  -6   9        0.02        0.31      0.31 o 
  -5  -6   9        8.46        9.09      1.11 o 
  -4  -6   9        4.75        4.01      1.07 o 
  -3  -6   9        1.21        3.46      0.99 o 
  -2  -6   9        6.09        8.56      1.25 o 
  -1  -6   9       31.29       34.68      3.21 o 
   0  -6   9       55.65       51.27      3.82 o 
   1  -6   9       96.72      100.17      3.70 o 
   2  -6   9      188.90      192.37      5.02 o 
   3  -6   9       99.15      101.09      5.66 o 
   4  -6   9      180.63      179.38      7.34 o 
   5  -6   9        0.12       -0.21      0.70 o 
   6  -6   9        3.81        4.91      0.66 o 
   7  -6   9       26.51       25.38      1.50 o 
  -8  -5   9       15.48       16.13      1.43 o 
  -7  -5   9      473.93      478.86      8.20 o 
  -6  -5   9       18.46       20.00      1.58 o 
  -5  -5   9     1063.15      969.16     11.37 o 
  -4  -5   9      292.68      307.53      5.32 o 
  -3  -5   9      252.05      244.66      6.11 o 
  -2  -5   9      812.28      898.23     13.91 o 
  -1  -5   9       11.27       11.13      1.26 o 
   0  -5   9     1523.46     1535.78     14.63 o 
   1  -5   9     2858.94     2801.83     20.39 o 
   2  -5   9      295.09      299.31     10.05 o 
   3  -5   9     1288.41     1315.63     21.18 o 
   4  -5   9       63.43       72.24      4.88 o 
   5  -5   9      211.97      227.59      7.93 o 
   6  -5   9       27.35       23.21      2.18 o 
   7  -5   9       96.24       94.75      2.99 o 
  -9  -4   9        2.48        2.65      0.52 o 
  -8  -4   9        0.29       -0.40      0.63 o 
  -7  -4   9        9.47        9.91      1.37 o 
  -6  -4   9      189.52      192.60      5.86 o 
  -5  -4   9      119.45      122.77      4.06 o 
  -4  -4   9       43.40       40.91      2.41 o 
  -3  -4   9       64.51       73.68      2.56 o 
  -2  -4   9        5.97        7.52      0.83 o 
  -1  -4   9      118.41      116.46      3.93 o 
   0  -4   9      218.19      227.75      5.50 o 
   1  -4   9       69.69       66.23      3.19 o 
   2  -4   9       18.16       21.03      1.86 o 
   3  -4   9      175.00      190.34      8.24 o 
   4  -4   9       14.98       16.82      1.55 o 
   5  -4   9       12.53       11.51      1.21 o 
   6  -4   9        2.87        4.49      1.05 o 
   7  -4   9      163.52      140.52      3.36 o 
  -9  -3   9      198.98      204.10      5.10 o 
  -8  -3   9       13.96       12.85      1.15 o 
  -7  -3   9      871.04      869.03     10.47 o 
  -6  -3   9       37.19       43.17      2.44 o 
  -5  -3   9      179.71      166.48      7.48 o 
  -4  -3   9      944.57      943.43     25.44 o 
  -3  -3   9        2.84        1.39      0.53 o 
  -2  -3   9     2268.61     2238.62     23.60 o 
  -1  -3   9      672.56      666.36     12.87 o 
   0  -3   9      194.04      202.27      7.14 o 
   1  -3   9       70.23       69.35      3.17 o 
   2  -3   9        6.90       11.17      1.34 o 
   3  -3   9      179.87      189.99      6.71 o 
   4  -3   9      438.69      411.07      7.75 o 
   5  -3   9      150.02      157.45      4.47 o 
   6  -3   9      204.93      197.10      4.28 o 
   7  -3   9      141.46      118.76      3.18 o 
  -9  -2   9       16.23       15.84      1.63 o 
  -8  -2   9        0.48        0.49      0.47 o 
  -7  -2   9      104.66      106.54      3.78 o 
  -6  -2   9       39.31       45.13      2.46 o 
  -5  -2   9       73.97       65.28      4.36 o 
  -4  -2   9       28.32       29.39      2.81 o 
  -3  -2   9      850.99      817.89     14.35 o 
  -2  -2   9       51.15       60.90      2.58 o 
  -1  -2   9      155.21      154.80      6.08 o 
   0  -2   9       47.11       44.11      2.22 o 
   1  -2   9       27.58       30.47      1.89 o 
   2  -2   9      700.24      689.34      9.19 o 
   3  -2   9      408.09      368.81      7.55 o 
   4  -2   9       14.09       23.35      2.76 o 
   5  -2   9       79.78       82.03      3.19 o 
   6  -2   9       93.61       89.75      2.59 o 
   7  -2   9      128.47      127.71      3.30 o 
 -10  -1   9       20.19       21.79      1.46 o 
  -9  -1   9       28.76       33.48      1.78 o 
  -8  -1   9        3.23        3.05      0.72 o 
  -7  -1   9       40.12       47.94      2.56 o 
  -6  -1   9      254.56      245.21      7.38 o 
  -5  -1   9      139.39      117.98      5.10 o 
  -4  -1   9     1720.26     1693.07     19.96 o 
  -3  -1   9      245.88      247.54      7.50 o 
  -2  -1   9      607.13      580.25      8.21 o 
  -1  -1   9      792.33      750.80      9.19 o 
   0  -1   9       16.21       14.56      1.54 o 
   1  -1   9      549.10      531.12      7.91 o 
   2  -1   9      333.30      324.52      5.25 o 
   3  -1   9       97.40      126.45      3.56 o 
   4  -1   9       70.65       79.50      3.41 o 
   5  -1   9      168.40      194.19      4.56 o 
   6  -1   9       83.24       92.90      3.97 o 
 -10   0   9        6.67        6.83      0.92 o 
  -9   0   9      286.33      283.63      5.30 o 
  -8   0   9        7.72       10.02      1.59 o 
  -7   0   9       81.12       78.36      3.01 o 
  -6   0   9       25.17       20.30      1.68 o 
  -5   0   9      286.83      295.74      6.07 o 
  -4   0   9        2.34        5.35      1.24 o 
  -3   0   9      527.85      521.67     11.34 o 
  -2   0   9      372.02      348.47      6.47 o 
  -1   0   9        2.29        8.46      3.83 o 
   0   0   9     1208.51     1149.76     15.95 o 
   1   0   9       58.73       58.25      2.62 o 
   2   0   9      357.08      366.28      5.80 o 
   3   0   9       11.17       15.61      1.27 o 
   4   0   9      435.67      414.97      7.55 o 
   5   0   9      327.39      322.69      8.77 o 
   6   0   9       23.53       27.34      2.00 o 
 -10   1   9       35.88       29.05      1.81 o 
  -9   1   9      208.52      210.28      3.60 o 
  -8   1   9      227.41      228.18      5.06 o 
  -6   1   9      410.29      404.70      7.46 o 
  -5   1   9      351.08      340.39      5.43 o 
  -4   1   9      102.85      102.82      5.38 o 
  -3   1   9        7.20        7.05      1.42 o 
  -2   1   9      372.84      361.66      9.61 o 
  -1   1   9      104.74       97.14      4.94 o 
   0   1   9       86.67       78.58      4.53 o 
   1   1   9      442.87      406.89      7.01 o 
   2   1   9      179.78      167.38      6.52 o 
   3   1   9      224.13      217.45      5.62 o 
   4   1   9      142.34      140.75      4.26 o 
   5   1   9        0.12        0.01      0.57 o 
   6   1   9      153.19      154.25      3.91 o 
 -10   2   9       32.44       29.54      1.36 o 
  -9   2   9       13.86       14.63      1.18 o 
  -8   2   9       59.61       59.95      3.49 o 
  -7   2   9       61.66       64.64      4.11 o 
  -6   2   9       52.25       64.85      4.27 o 
  -5   2   9       57.67       55.83      2.40 o 
  -4   2   9      591.57      620.31      6.38 o 
  -3   2   9     1224.14     1228.94     11.84 o 
  -2   2   9      140.97      130.30      4.25 o 
  -1   2   9       81.44       79.82      2.57 o 
   0   2   9      330.27      329.05      9.96 o 
   1   2   9      124.60      113.32      5.07 o 
   2   2   9       14.95       16.89      2.09 o 
   3   2   9      418.45      430.30      8.60 o 
   4   2   9        8.82       10.33      1.28 o 
   5   2   9      524.78      548.46      9.23 o 
 -10   3   9       45.65       50.48      1.37 o 
  -9   3   9       70.47       71.42      3.33 o 
  -8   3   9       13.75       13.08      1.80 o 
  -7   3   9        1.56        0.77      0.79 o 
  -6   3   9        3.83        2.77      2.10 o 
  -5   3   9      195.33      202.02      4.44 o 
  -4   3   9      123.24      124.38      2.94 o 
  -3   3   9       17.24       11.72      0.97 o 
  -2   3   9      225.70      228.52      3.79 o 
  -1   3   9       23.45       18.88      1.62 o 
   0   3   9       13.88       12.82      1.88 o 
   1   3   9       16.82       13.05      1.79 o 
   2   3   9       33.62       27.20      2.57 o 
   3   3   9        0.15        0.36      0.42 o 
   4   3   9        6.23        6.62      0.82 o 
   5   3   9       72.29       70.00      2.42 o 
 -10   4   9       84.02       80.42      3.01 o 
  -9   4   9       38.76       35.91      2.36 o 
  -8   4   9       71.03       74.37      4.25 o 
  -7   4   9       26.73       26.94      2.85 o 
  -6   4   9      503.83      505.91      8.43 o 
  -5   4   9      404.32      408.46      7.78 o 
  -4   4   9      217.52      210.72      4.42 o 
  -3   4   9       21.32       27.67      1.53 o 
  -2   4   9      738.37      745.25      9.95 o 
  -1   4   9      956.09     1025.29     16.78 o 
   0   4   9      325.75      333.32      9.04 o 
   1   4   9      132.24      143.79      5.62 o 
   2   4   9       13.28       10.01      1.08 o 
   3   4   9       80.12       76.80      2.70 o 
   4   4   9       37.96       33.99      1.37 o 
 -10   5   9      117.82      115.15      3.34 o 
  -9   5   9        4.41        4.44      0.85 o 
  -8   5   9      131.79      130.87      5.52 o 
  -7   5   9        3.56        4.78      1.25 o 
  -6   5   9      192.16      197.86      5.25 o 
  -5   5   9       97.71       99.34      3.05 o 
  -4   5   9      248.82      277.75      4.97 o 
  -3   5   9      132.05      133.35      4.32 o 
  -2   5   9      422.91      450.36     11.52 o 
  -1   5   9        4.09        4.24      1.18 o 
   0   5   9       11.72       12.57      1.71 o 
   1   5   9       48.15       50.50      2.32 o 
   2   5   9        2.26        1.73      0.39 o 
   3   5   9        0.45        0.23      0.29 o 
  -9   6   9       13.63       15.27      1.02 o 
  -8   6   9      141.82      144.30      3.72 o 
  -7   6   9      250.79      272.38      4.36 o 
  -6   6   9       51.59       53.71      2.10 o 
  -5   6   9      685.34      740.23      8.17 o 
  -4   6   9        6.83        9.94      4.24 o 
  -3   6   9      893.22      959.97     14.68 o 
  -2   6   9      916.66      940.34     16.04 o 
  -1   6   9       33.78       36.11      2.94 o 
   0   6   9       31.34       31.14      2.92 o 
   1   6   9       59.95       57.35      3.34 o 
   2   6   9      186.64      176.43      3.15 o 
  -9   7   9        1.50        1.44      0.49 o 
  -8   7   9        0.18        0.75      0.34 o 
  -7   7   9       24.68       23.37      1.13 o 
  -6   7   9       46.59       49.71      2.34 o 
  -5   7   9       60.84       59.04      2.63 o 
  -4   7   9       35.92       36.61      2.03 o 
  -3   7   9       55.41       58.46      3.84 o 
  -2   7   9       20.27       20.02      2.15 o 
  -1   7   9        9.82        8.94      1.02 o 
   0   7   9        1.36        2.36      0.79 o 
   1   7   9       36.71       29.29      2.73 o 
  -8   8   9      118.36      110.48      3.21 o 
  -7   8   9      422.20      393.03     30.98 o 
  -6   8   9       55.85       48.23      2.26 o 
  -5   8   9      149.76      147.24      3.37 o 
  -4   8   9      844.48      856.38     12.80 o 
  -3   8   9       13.93       13.99      1.63 o 
  -2   8   9      831.03      848.91     11.26 o 
  -1   8   9        0.47        1.54      0.64 o 
   0   8   9      596.98      591.73      7.07 o 
  -6   9   9       22.03       17.71      1.17 o 
  -5   9   9       16.78       17.85      1.40 o 
  -4   9   9       38.83       30.81      4.25 o 
  -3   9   9       36.98       34.01      2.42 o 
  -2 -10  10       33.60       31.93      1.79 o 
  -1 -10  10        5.40        4.59      0.86 o 
   0 -10  10       17.97       16.52      1.60 o 
   1 -10  10       53.97       51.78      2.68 o 
   2 -10  10       11.53       10.26      0.88 o 
   3 -10  10        6.62        5.33      0.72 o 
  -4  -9  10       17.62       14.79      1.27 o 
  -3  -9  10      245.05      235.09      5.80 o 
  -2  -9  10        6.61        5.40      1.14 o 
  -1  -9  10       90.79      117.56      4.97 o 
   0  -9  10       22.72       20.59      2.49 o 
   1  -9  10      141.94      144.66      3.97 o 
   2  -9  10      165.28      163.35      3.85 o 
   3  -9  10        4.04        3.99      0.59 o 
   4  -9  10        7.07        8.19      1.11 o 
  -5  -8  10        0.04       -0.05      0.64 o 
  -4  -8  10       12.19       12.45      1.54 o 
  -3  -8  10        6.59        6.12      1.26 o 
  -2  -8  10        0.07        0.47      0.55 o 
  -1  -8  10       11.15       13.65      1.49 o 
   0  -8  10        2.48        1.73      0.69 o 
   1  -8  10      107.81      109.29      3.81 o 
   2  -8  10       34.40       34.07      1.98 o 
   3  -8  10       32.68       33.68      1.78 o 
   4  -8  10       50.83       50.74      1.94 o 
   5  -8  10        5.27        6.34      0.61 o 
  -6  -7  10        0.75        1.38      0.42 o 
  -5  -7  10      530.39      547.18      6.78 o 
  -4  -7  10       10.24        7.82      1.52 o 
  -3  -7  10      871.16      890.54     12.23 o 
  -2  -7  10       29.90       22.62      1.95 o 
  -1  -7  10      379.76      353.61      7.50 o 
   0  -7  10      340.61      331.14     10.48 o 
   1  -7  10        0.80        1.53      0.77 o 
   2  -7  10        3.13        4.66      0.79 o 
   3  -7  10       12.67       11.35      1.71 o 
   4  -7  10      124.66      131.66      5.23 o 
   5  -7  10      167.18      160.00      4.99 o 
   6  -7  10      148.49      140.35      3.44 o 
  -7  -6  10       29.32       27.37      1.69 o 
  -6  -6  10        3.30        4.13      0.65 o 
  -5  -6  10        0.54        0.69      0.41 o 
  -4  -6  10        0.01        0.89      0.53 o 
  -3  -6  10        1.12        1.75      1.39 o 
  -2  -6  10        1.03        0.95      0.52 o 
  -1  -6  10        2.68        3.98      1.21 o 
   0  -6  10       20.62       21.02      2.44 o 
   1  -6  10        9.87       12.35      1.35 o 
   2  -6  10       57.14       57.16      4.22 o 
   3  -6  10       16.25       15.02      2.20 o 
   4  -6  10       30.88       30.81      2.88 o 
   5  -6  10        9.10        7.45      1.33 o 
   6  -6  10        1.67        2.00      0.57 o 
  -8  -5  10        7.80        7.44      0.80 o 
  -7  -5  10      411.10      432.00      5.74 o 
  -6  -5  10       95.86       94.62      5.95 o 
  -5  -5  10     1057.98     1017.83     24.74 o 
  -4  -5  10      687.37      628.88     19.07 o 
  -3  -5  10      193.00      176.26      5.21 o 
  -2  -5  10      803.82      854.91     11.40 o 
  -1  -5  10       54.03       49.74      3.71 o 
   0  -5  10     1018.70     1031.92     20.49 o 
   1  -5  10       27.41       29.04      3.23 o 
   2  -5  10      410.95      432.03     12.19 o 
   3  -5  10      159.12      154.23      7.15 o 
   4  -5  10      274.57      294.18      9.21 o 
   5  -5  10        5.03        8.28      1.46 o 
   6  -5  10      107.20       98.90      3.60 o 
  -8  -4  10       16.20       17.66      1.04 o 
  -7  -4  10       19.22       16.22      1.32 o 
  -6  -4  10        0.48        1.09      0.75 o 
  -5  -4  10        0.04        1.04      0.95 o 
  -4  -4  10        0.83        2.20      1.06 o 
  -3  -4  10       50.36       59.33      2.91 o 
  -2  -4  10       31.68       32.37      1.49 o 
  -1  -4  10      501.98      488.24      6.69 o 
   0  -4  10      363.51      369.71      7.63 o 
   1  -4  10       25.61       24.84      3.10 o 
   2  -4  10      218.24      226.53      9.10 o 
   3  -4  10       70.94       60.01      4.64 o 
   4  -4  10        1.81        1.01      0.85 o 
   5  -4  10       33.61       34.21      1.77 o 
   6  -4  10        0.87        1.29      0.49 o 
  -9  -3  10       13.52       13.99      1.11 o 
  -8  -3  10        2.03        2.62      0.81 o 
  -7  -3  10      863.33      843.87      9.85 o 
  -6  -3  10      146.65      144.52      5.76 o 
  -5  -3  10      462.05      434.81     11.48 o 
  -4  -3  10      284.94      312.65      6.68 o 
  -3  -3  10       64.09       67.60      2.12 o 
  -2  -3  10     2272.11     2191.29     13.21 o 
  -1  -3  10     4209.34     4119.70     43.42 o 
   0  -3  10       69.26       72.12      3.18 o 
   1  -3  10     1243.97     1214.44     18.01 o 
   2  -3  10      150.97      164.39      7.82 o 
   3  -3  10      364.97      384.40      7.32 o 
   4  -3  10        0.81        1.10      0.54 o 
   5  -3  10       91.13       96.55      3.05 o 
   6  -3  10       87.05       74.00      2.70 o 
  -9  -2  10        5.99        4.96      0.58 o 
  -8  -2  10       22.40       17.90      1.36 o 
  -7  -2  10       60.53       63.03      2.99 o 
  -6  -2  10       20.28       25.18      2.84 o 
  -5  -2  10       27.02       36.89      2.19 o 
  -4  -2  10        0.18        5.62      0.95 o 
  -3  -2  10      343.23      352.26      5.42 o 
  -2  -2  10      710.84      694.67      6.63 o 
  -1  -2  10        9.46        9.49      0.95 o 
   0  -2  10       42.72       44.99      2.36 o 
   1  -2  10       14.42       15.78      1.06 o 
   2  -2  10      182.11      180.48      5.19 o 
   3  -2  10       67.98       65.10      3.13 o 
   4  -2  10      158.94      162.70      4.59 o 
   5  -2  10      170.34      160.56      3.81 o 
   6  -2  10      219.09      218.48      4.90 o 
  -9  -1  10      778.21      773.63      7.44 o 
  -8  -1  10       74.89       77.70      2.89 o 
  -7  -1  10      337.49      337.44     10.04 o 
  -6  -1  10      267.83      253.02      5.81 o 
  -5  -1  10       24.89       23.79      1.46 o 
  -4  -1  10     3035.26     2955.34     15.90 o 
  -3  -1  10     1162.68     1130.18      8.34 o 
  -2  -1  10      928.00      962.13      9.11 o 
  -1  -1  10       14.17       14.49      1.39 o 
   0  -1  10      305.02      342.36      6.20 o 
   1  -1  10      748.89      698.05      6.83 o 
   2  -1  10      657.66      594.90      9.65 o 
   3  -1  10       97.01      106.49      3.99 o 
   4  -1  10      456.30      442.64      7.32 o 
   5  -1  10      186.75      179.24      5.76 o 
   6  -1  10      218.36      197.59      4.36 o 
  -9   0  10       43.67       44.61      2.31 o 
  -8   0  10        0.01        0.26      0.31 o 
  -7   0  10      142.73      148.30      5.92 o 
  -6   0  10       18.41       19.10      1.59 o 
  -5   0  10      403.39      366.03      4.93 o 
  -4   0  10      394.04      379.84      5.05 o 
  -3   0  10       25.25       21.43      1.21 o 
  -2   0  10      229.30      230.42      4.72 o 
  -1   0  10       10.57       13.88      0.97 o 
   0   0  10      158.17      158.60      3.19 o 
   1   0  10      657.55      593.49     14.40 o 
   2   0  10       59.68       85.21      2.88 o 
   3   0  10      112.54      111.07      3.92 o 
   4   0  10      130.03      140.11      5.89 o 
   5   0  10      229.11      249.19      6.44 o 
 -10   1  10        1.38        0.82      0.41 o 
  -9   1  10        0.60        1.84      0.44 o 
  -8   1  10       28.18       24.78      2.34 o 
  -7   1  10      176.36      174.37      4.66 o 
  -6   1  10      680.55      711.87      9.84 o 
  -5   1  10      500.04      513.66      5.99 o 
  -4   1  10      533.07      520.91      6.13 o 
  -3   1  10      337.32      359.43      4.96 o 
  -2   1  10        0.10        0.41      0.38 o 
  -1   1  10      972.19      981.88     10.24 o 
   0   1  10      470.78      426.15      6.09 o 
   1   1  10       69.53       89.96      5.44 o 
   2   1  10       17.39       24.87      1.88 o 
   3   1  10      218.17      229.51      5.39 o 
   4   1  10      149.76      148.09      5.78 o 
   5   1  10       38.29       46.30      2.48 o 
 -10   2  10      117.30      117.15      3.65 o 
  -9   2  10      149.84      156.46      5.07 o 
  -8   2  10       16.69       15.85      1.34 o 
  -7   2  10      167.73      179.27      4.88 o 
  -6   2  10       65.78       63.36      2.42 o 
  -5   2  10      214.40      227.14      4.78 o 
  -4   2  10      173.44      186.95      3.68 o 
  -3   2  10       23.30       28.72      1.44 o 
  -2   2  10     1187.25     1179.87      8.96 o 
  -1   2  10      695.84      695.11      7.82 o 
   0   2  10      337.96      371.72      9.84 o 
   2   2  10      417.34      426.82      9.72 o 
   3   2  10      204.78      217.78      4.91 o 
   4   2  10       15.06       19.97      1.95 o 
   5   2  10      365.30      354.01      5.24 o 
 -10   3  10        9.30        9.60      0.69 o 
  -9   3  10        1.74        1.67      0.72 o 
  -8   3  10      124.72      125.53      3.74 o 
  -7   3  10       48.94       43.69      2.47 o 
  -6   3  10      292.65      285.45      6.69 o 
  -5   3  10       71.40       75.05      2.71 o 
  -4   3  10      510.74      520.28      7.05 o 
  -3   3  10        8.75        6.53      0.85 o 
  -2   3  10      581.29      572.78      7.04 o 
  -1   3  10       38.77       34.97      3.20 o 
   0   3  10      196.27      200.64      7.07 o 
   2   3  10      281.71      279.61      5.64 o 
   3   3  10       34.04       38.84      1.87 o 
   4   3  10      185.83      200.66      4.91 o 
 -10   4  10       17.09       15.55      0.83 o 
  -9   4  10       78.45       74.88      2.31 o 
  -8   4  10       13.16       16.01      1.37 o 
  -7   4  10       42.46       39.40      2.29 o 
  -6   4  10      144.10      149.95      3.72 o 
  -5   4  10      156.59      156.51      3.87 o 
  -4   4  10        1.45        0.95      0.55 o 
  -3   4  10      203.30      200.35      4.21 o 
  -2   4  10       80.99       73.78      4.74 o 
  -1   4  10        4.71        7.31      1.52 o 
   0   4  10      232.82      239.07      7.26 o 
   1   4  10      233.71      214.65      6.87 o 
   2   4  10       10.59       13.74      1.13 o 
   3   4  10      491.32      483.11      8.34 o 
  -9   5  10       36.54       37.70      1.55 o 
  -8   5  10       12.59       10.62      1.06 o 
  -7   5  10      146.97      151.00      3.29 o 
  -6   5  10       74.65       71.01      2.45 o 
  -5   5  10       78.17       86.63      2.77 o 
  -4   5  10      312.07      327.95      5.24 o 
  -3   5  10       56.85       55.21      2.74 o 
  -2   5  10       80.80       79.53      4.75 o 
  -1   5  10        4.63        5.38      1.22 o 
   1   5  10        0.22        0.58      0.51 o 
   2   5  10        5.42        6.34      1.03 o 
  -9   6  10        5.55        5.79      0.54 o 
  -8   6  10      361.89      355.79      5.17 o 
  -7   6  10      214.91      217.82      3.56 o 
  -6   6  10      108.06      105.69      2.70 o 
  -5   6  10       52.36       55.72      1.99 o 
  -4   6  10      323.50      326.82      6.26 o 
  -3   6  10      277.04      324.40      9.17 o 
  -2   6  10        7.18        5.46      1.22 o 
  -1   6  10        3.66        3.20      0.84 o 
   0   6  10       30.00       23.07      2.13 o 
   1   6  10       29.28       29.94      1.36 o 
  -8   7  10       39.33       34.36      2.85 o 
  -7   7  10       29.46       31.13      1.08 o 
  -6   7  10       68.09       71.22      2.48 o 
  -5   7  10       14.90       13.38      1.15 o 
  -4   7  10      313.93      334.11      8.40 o 
  -3   7  10       62.58       59.19      3.46 o 
  -2   7  10       37.60       41.63      2.62 o 
  -1   7  10       76.03       73.92      3.51 o 
   0   7  10        9.19       10.72      0.76 o 
  -7   8  10      143.51      132.31      3.13 o 
  -6   8  10       91.56       82.39      4.32 o 
  -5   8  10      793.58      803.29     10.32 o 
  -4   8  10      100.17       93.12      3.59 o 
  -3   8  10        6.55        6.82      0.69 o 
  -2   8  10       21.70       17.77      1.44 o 
  -1 -10  11        9.14        6.13      0.78 o 
   0 -10  11       36.06       38.14      1.92 o 
   1 -10  11        5.21        3.37      0.56 o 
  -3  -9  11      137.96      130.64      3.86 o 
  -2  -9  11       31.09       28.63      2.12 o 
  -1  -9  11      267.51      291.37      6.97 o 
   0  -9  11       54.32       60.83      2.36 o 
   1  -9  11      722.41      756.07      7.77 o 
   2  -9  11        0.29        0.84      0.34 o 
   3  -9  11      160.05      137.89      3.71 o 
  -4  -8  11       24.29       23.86      1.90 o 
  -3  -8  11        2.01        3.11      0.87 o 
  -2  -8  11       51.66       50.22      2.45 o 
  -1  -8  11       41.40       40.33      2.66 o 
   0  -8  11        0.26        0.68      0.55 o 
   1  -8  11      258.70      267.00      5.32 o 
   2  -8  11       13.19       14.29      1.37 o 
   3  -8  11       30.87       32.63      2.40 o 
   4  -8  11        1.76        2.92      0.39 o 
  -5  -7  11      122.59      114.64      4.74 o 
  -4  -7  11       29.47       28.85      2.57 o 
  -3  -7  11       47.89       61.77      4.03 o 
  -2  -7  11       32.16       37.30      2.33 o 
  -1  -7  11      474.52      515.12      8.55 o 
   0  -7  11      306.65      302.80      6.41 o 
   1  -7  11       10.96       11.39      1.56 o 
   2  -7  11        4.34        3.14      0.92 o 
   3  -7  11      473.97      494.09      9.66 o 
   4  -7  11      219.75      228.38      5.87 o 
   5  -7  11       60.80       55.80      2.41 o 
  -6  -6  11        5.52        5.05      0.61 o 
  -5  -6  11        1.82        2.85      0.96 o 
  -4  -6  11        6.74        6.08      1.42 o 
  -3  -6  11        2.32        1.80      0.62 o 
  -2  -6  11        2.57        2.58      0.79 o 
  -1  -6  11       19.31       18.10      1.71 o 
   0  -6  11       75.37       86.12      3.32 o 
   1  -6  11        0.37        1.15      0.94 o 
   2  -6  11        5.52        5.86      1.43 o 
   3  -6  11        3.61        4.49      1.29 o 
   4  -6  11       38.95       36.94      2.75 o 
   5  -6  11       24.51       23.48      1.78 o 
  -7  -5  11      418.66      404.40     11.40 o 
  -6  -5  11        0.32        0.24      0.30 o 
  -5  -5  11      591.60      616.43     12.87 o 
  -4  -5  11      156.19      137.45      5.34 o 
  -3  -5  11      599.75      593.01     18.67 o 
  -2  -5  11      313.65      300.74      6.71 o 
  -1  -5  11      182.97      201.81      5.38 o 
   0  -5  11      451.12      501.76     37.33 o 
   1  -5  11       94.19      101.29      5.88 o 
   2  -5  11       14.25       17.04      2.50 o 
   3  -5  11      135.20      132.77      6.20 o 
   4  -5  11       95.98      112.86      5.10 o 
   5  -5  11      166.75      174.95      5.14 o 
  -8  -4  11        3.27        2.80      0.59 o 
  -7  -4  11        0.94        0.19      0.70 o 
  -6  -4  11        7.76        7.91      1.55 o 
  -5  -4  11        8.95        9.84      1.83 o 
  -4  -4  11      122.31      123.82      6.07 o 
  -3  -4  11        0.94        0.63      0.51 o 
  -2  -4  11       48.30       43.77      3.41 o 
  -1  -4  11       51.95       49.72      2.67 o 
   0  -4  11       55.71       58.83      4.70 o 
   1  -4  11      129.13      121.76      6.76 o 
   2  -4  11       38.29       36.80      3.64 o 
   3  -4  11       23.79       23.03      2.74 o 
   4  -4  11        5.24        4.39      1.12 o 
   5  -4  11        5.61        5.03      0.94 o 
  -8  -3  11      158.55      157.11      3.09 o 
  -7  -3  11      535.06      508.86     10.98 o 
  -6  -3  11     1040.18      983.85     16.71 o 
  -5  -3  11      468.88      485.08     12.02 o 
  -4  -3  11      597.89      597.36      8.79 o 
  -3  -3  11      118.58      109.00      3.18 o 
  -2  -3  11      515.77      519.30      6.88 o 
  -1  -3  11       10.78        7.96      1.67 o 
   0  -3  11     1083.46     1061.07     13.31 o 
   1  -3  11      352.93      360.71     11.81 o 
   2  -3  11      145.21      177.65      8.03 o 
   3  -3  11        4.00        7.97      1.74 o 
   4  -3  11      234.99      221.72      4.57 o 
   5  -3  11       12.58       12.80      1.37 o 
  -9  -2  11        1.29        1.44      0.45 o 
  -8  -2  11       21.91       22.61      2.16 o 
  -7  -2  11        0.67        0.64      0.76 o 
  -6  -2  11        0.28        0.74      0.77 o 
  -5  -2  11      115.55      107.24      3.08 o 
  -4  -2  11       32.10       29.62      1.67 o 
  -3  -2  11       92.41       96.32      2.98 o 
  -2  -2  11      103.57      105.08      3.21 o 
  -1  -2  11      532.45      543.06     14.29 o 
   0  -2  11      192.51      184.58      7.27 o 
   1  -2  11       89.60       98.06      5.68 o 
   2  -2  11       32.91       26.66      3.14 o 
   3  -2  11       37.68       36.64      2.17 o 
   4  -2  11        0.54        1.00      0.46 o 
   5  -2  11        2.32        1.61      0.51 o 
  -9  -1  11      309.47      283.47      6.21 o 
  -8  -1  11      156.46      155.33      5.93 o 
  -7  -1  11      418.45      438.58      7.00 o 
  -6  -1  11       94.77      106.79      3.75 o 
  -5  -1  11       74.40       64.15      2.42 o 
  -4  -1  11      664.29      638.11      7.64 o 
  -3  -1  11     2646.75     2506.94     14.87 o 
  -2  -1  11       73.12       69.67      2.56 o 
  -1  -1  11      899.85      915.54     13.46 o 
   0  -1  11      131.45      142.68      6.28 o 
   1  -1  11      163.40      185.82      4.15 o 
   2  -1  11       74.17       66.53      3.12 o 
   3  -1  11      179.27      173.84      4.63 o 
   4  -1  11       34.01       35.59      1.74 o 
   5  -1  11      157.67      155.45      4.08 o 
  -9   0  11        0.49        1.07      0.60 o 
  -8   0  11        1.05        0.65      0.41 o 
  -7   0  11       53.06       64.33      3.05 o 
  -6   0  11        5.19        4.33      0.84 o 
  -5   0  11      324.55      331.47      5.52 o 
  -4   0  11      540.39      553.96      7.08 o 
  -3   0  11      193.04      200.28      4.40 o 
  -2   0  11      955.65      945.27      9.51 o 
  -1   0  11        2.31        4.09      0.85 o 
   0   0  11      147.46      139.57      6.13 o 
   1   0  11      108.71      116.44      6.34 o 
   2   0  11      190.92      184.82      5.11 o 
   3   0  11      252.18      236.96      5.03 o 
   4   0  11      328.86      352.28      7.78 o 
   5   0  11      226.96      223.99      4.38 o 
  -9   1  11      229.86      221.60      8.68 o 
  -8   1  11      289.91      296.56      5.63 o 
  -7   1  11       66.60       61.64      3.92 o 
  -6   1  11     2065.37     1971.11     13.10 o 
  -5   1  11     1421.00     1390.33     12.23 o 
  -4   1  11      679.36      687.12      9.65 o 
  -3   1  11       40.50       44.79      2.57 o 
  -2   1  11      611.13      635.22      9.51 o 
  -1   1  11      329.53      326.11      7.16 o 
   0   1  11      381.85      354.94      9.60 o 
   1   1  11      133.07      150.85      6.74 o 
   2   1  11      392.53      362.70      9.97 o 
   3   1  11      153.22      172.56      6.21 o 
   4   1  11      404.63      398.59      7.60 o 
 -10   2  11       11.83       12.28      1.01 o 
  -9   2  11       73.50       76.45      2.40 o 
  -8   2  11       17.14       18.58      2.00 o 
  -7   2  11      391.85      388.68      6.95 o 
  -6   2  11      267.26      260.12      4.86 o 
  -5   2  11       84.93       86.87      2.93 o 
  -4   2  11       18.76       21.40      1.49 o 
  -3   2  11      120.00      130.49      3.55 o 
  -2   2  11       19.95       22.15      1.80 o 
  -1   2  11      190.10      177.09      4.82 o 
   0   2  11      104.67      113.39      3.90 o 
   2   2  11      274.74      303.48      8.78 o 
   3   2  11      221.90      227.37      6.53 o 
   4   2  11        2.80        5.31      0.78 o 
  -9   3  11       14.94       15.74      1.10 o 
  -8   3  11      263.84      274.09      5.14 o 
  -7   3  11      214.89      212.65      5.13 o 
  -6   3  11      148.41      156.39      3.73 o 
  -5   3  11      152.12      163.83      3.95 o 
  -4   3  11      340.50      350.82      5.80 o 
  -3   3  11     1388.92     1419.28     11.47 o 
  -2   3  11      276.39      267.59      5.88 o 
  -1   3  11      308.06      337.73      9.49 o 
   0   3  11       10.21       10.60      1.55 o 
   2   3  11      100.72       98.66      4.61 o 
   3   3  11        0.45        1.48      0.54 o 
  -9   4  11      165.64      165.95      4.53 o 
  -8   4  11      125.72      121.85      3.33 o 
  -7   4  11        2.06        3.11      0.72 o 
  -6   4  11      228.82      237.71      4.45 o 
  -5   4  11       37.45       39.84      1.91 o 
  -4   4  11      551.88      557.09      7.01 o 
  -3   4  11      606.68      626.68      8.70 o 
  -2   4  11       87.57       88.05      4.97 o 
  -1   4  11      193.81      210.08      7.06 o 
   1   4  11      182.41      199.78      4.04 o 
   2   4  11       36.83       40.53      2.50 o 
  -9   5  11       45.92       39.02      1.35 o 
  -8   5  11       54.30       47.41      1.91 o 
  -7   5  11      152.68      160.94      3.06 o 
  -6   5  11       87.02       90.39      2.55 o 
  -5   5  11       88.20       92.38      2.64 o 
  -4   5  11      613.21      617.05      6.65 o 
  -3   5  11       37.12       39.97      3.30 o 
  -2   5  11       55.25       54.15      3.60 o 
  -1   5  11       65.00       63.09      3.41 o 
   0   5  11      166.83      155.21      5.05 o 
   1   5  11       23.42       22.18      2.44 o 
  -8   6  11       40.59       39.42      1.44 o 
  -7   6  11        5.12        5.19      0.50 o 
  -6   6  11       44.79       41.73      1.49 o 
  -5   6  11      105.32      104.52      3.22 o 
  -4   6  11        0.59        1.30      0.70 o 
  -3   6  11      115.89      124.51      5.10 o 
  -2   6  11       67.19       68.07      3.44 o 
  -1   6  11      232.19      232.83      3.83 o 
   0   6  11        2.03        3.76      0.50 o 
  -6   7  11       40.51       41.17      2.23 o 
  -5   7  11        3.09        1.98      0.61 o 
  -4   7  11        7.35        4.49      0.90 o 
  -3   7  11        1.65        0.64      0.42 o 
  -2   7  11       11.32       12.32      1.36 o 
  -1   7  11       12.76       10.40      0.67 o 
  -2  -9  12      308.55      298.45      5.55 o 
  -1  -9  12      112.78      114.94      3.61 o 
   0  -9  12        5.80        8.46      0.75 o 
   1  -9  12       82.59       96.99      3.51 o 
   2  -9  12       89.57       84.58      2.77 o 
  -4  -8  12        2.19        2.16      0.56 o 
  -3  -8  12       13.51       10.48      1.33 o 
  -2  -8  12       36.70       38.65      2.62 o 
  -1  -8  12       90.03       85.97      2.86 o 
   0  -8  12      255.92      257.95      4.78 o 
   1  -8  12        4.95        5.16      0.64 o 
   2  -8  12      147.12      157.23      5.06 o 
   3  -8  12       28.72       26.41      1.73 o 
  -5  -7  12      285.45      261.78      5.79 o 
  -4  -7  12        0.80        3.88      0.96 o 
  -3  -7  12      226.12      257.37      7.41 o 
  -2  -7  12        0.90        0.99      0.69 o 
  -1  -7  12      667.48      714.37      9.14 o 
   0  -7  12       15.42       18.69      1.45 o 
   1  -7  12      696.53      723.90     13.48 o 
   2  -7  12       33.15       28.97      2.14 o 
   3  -7  12      191.50      191.23      4.97 o 
   4  -7  12      111.65      108.62      2.28 o 
  -6  -6  12       17.39       16.39      1.49 o 
  -5  -6  12        2.89        3.26      0.97 o 
  -4  -6  12        0.41        0.79      0.77 o 
  -3  -6  12       18.40       18.87      1.65 o 
  -2  -6  12        5.40        6.07      1.01 o 
  -1  -6  12       19.33       20.25      1.65 o 
   0  -6  12      116.16      120.23      3.58 o 
   1  -6  12       10.68       11.05      1.75 o 
   2  -6  12        1.20        0.73      0.70 o 
   3  -6  12       20.74       18.85      1.93 o 
   4  -6  12        5.16        6.02      0.94 o 
  -7  -5  12      165.37      151.89      4.07 o 
  -6  -5  12        3.99        3.95      1.00 o 
  -5  -5  12       23.52       34.78      2.92 o 
  -4  -5  12       25.65       25.42      2.63 o 
  -3  -5  12      591.16      620.87      9.05 o 
  -2  -5  12      809.63      819.65     10.53 o 
  -1  -5  12       17.12       17.67      1.59 o 
   0  -5  12      252.52      245.92      8.74 o 
   1  -5  12      154.24      166.48      7.14 o 
   2  -5  12      344.94      365.05      9.99 o 
   3  -5  12      121.16      123.35      5.28 o 
   4  -5  12      426.47      407.40      7.98 o 
  -7  -4  12        9.17        8.85      1.28 o 
  -6  -4  12        0.73        0.34      0.70 o 
  -5  -4  12        0.90        1.36      0.84 o 
  -4  -4  12       83.66       85.96      4.88 o 
  -3  -4  12       38.20       40.81      2.31 o 
  -2  -4  12        7.62        8.59      1.55 o 
  -1  -4  12       15.27       16.07      2.49 o 
   0  -4  12       10.01       10.59      2.07 o 
   1  -4  12       36.99       37.30      3.60 o 
   2  -4  12        1.05        0.81      0.97 o 
   3  -4  12       79.75       81.06      4.43 o 
   4  -4  12       13.62       18.22      1.79 o 
  -8  -3  12       57.56       58.72      2.73 o 
  -7  -3  12      351.84      354.62      8.48 o 
  -6  -3  12       61.12       60.39      3.96 o 
  -5  -3  12      337.39      324.57      9.43 o 
  -4  -3  12      880.97      851.82     11.42 o 
  -3  -3  12       56.61       64.09      2.45 o 
  -2  -3  12      448.89      445.33      7.70 o 
  -1  -3  12      184.65      193.19      7.80 o 
   0  -3  12        4.57        4.38      0.99 o 
   1  -3  12       49.55       42.35      3.96 o 
   2  -3  12      190.43      213.82      8.13 o 
   3  -3  12      179.76      195.58      6.88 o 
   4  -3  12      518.50      513.16      8.85 o 
  -8  -2  12       22.15       23.43      1.99 o 
  -7  -2  12        6.27        5.98      1.26 o 
  -6  -2  12      144.79      132.13      3.81 o 
  -5  -2  12        6.30        5.44      0.76 o 
  -4  -2  12      122.34      118.28      3.30 o 
  -3  -2  12        2.11        2.17      0.67 o 
  -2  -2  12        8.73        8.70      1.47 o 
  -1  -2  12       64.16       54.75      4.17 o 
   0  -2  12       33.06       28.74      2.21 o 
   1  -2  12       20.93       23.82      1.88 o 
   2  -2  12       27.37       27.57      2.97 o 
   3  -2  12       75.67       84.14      3.11 o 
   4  -2  12        3.85        3.75      0.49 o 
  -9  -1  12      412.60      394.27      6.32 o 
  -8  -1  12      439.51      436.54      9.03 o 
  -7  -1  12      162.63      162.49      4.01 o 
  -6  -1  12     1081.64     1076.76     11.47 o 
  -5  -1  12        0.69        1.23      0.67 o 
  -4  -1  12      134.06      136.12      3.53 o 
  -3  -1  12       43.07       45.49      2.63 o 
  -2  -1  12      400.57      412.17      7.92 o 
  -1  -1  12      677.57      637.49      9.76 o 
   0  -1  12       77.09      101.71      4.01 o 
   1  -1  12        2.50        7.07      1.89 o 
   2  -1  12      159.16      164.15      4.36 o 
   3  -1  12       54.62       69.91      2.45 o 
   4  -1  12        1.39        1.10      0.39 o 
  -9   0  12        3.19        4.72      0.80 o 
  -8   0  12       31.62       30.49      1.57 o 
  -7   0  12       11.77        8.91      1.06 o 
  -6   0  12        2.45        1.61      0.49 o 
  -5   0  12       56.20       56.67      2.27 o 
  -4   0  12        0.34        0.28      0.43 o 
  -3   0  12      223.94      227.07      5.83 o 
  -2   0  12       43.38       43.75      2.58 o 
  -1   0  12      467.40      469.96      8.24 o 
   0   0  12       18.58       21.48      1.84 o 
   1   0  12      159.93      148.29      4.42 o 
   2   0  12        2.88        2.54      0.60 o 
   3   0  12       18.78       24.48      2.01 o 
   4   0  12       13.07       11.69      1.03 o 
  -9   1  12      116.84      115.48      3.90 o 
  -8   1  12       88.74      103.67      3.03 o 
  -7   1  12       74.93       62.91      2.72 o 
  -6   1  12      347.73      355.81      5.40 o 
  -5   1  12      359.74      358.78      5.58 o 
  -4   1  12       87.37       85.05      3.55 o 
  -3   1  12      801.47      757.95     10.56 o 
  -2   1  12       37.25       40.64      2.47 o 
  -1   1  12       72.03       83.49      4.83 o 
   0   1  12       67.15       66.87      3.00 o 
   1   1  12      142.81      137.54      4.03 o 
   2   1  12       17.48       19.08      2.02 o 
   3   1  12      161.54      162.91      4.76 o 
  -9   2  12       44.33       40.29      1.48 o 
  -8   2  12        0.06        0.13      0.38 o 
  -7   2  12      146.64      153.15      5.21 o 
  -6   2  12       70.45       75.12      2.44 o 
  -5   2  12       93.84       95.91      3.67 o 
  -4   2  12      323.68      326.71      6.79 o 
  -3   2  12        2.12        3.65      1.11 o 
  -2   2  12      260.15      268.63      6.00 o 
  -1   2  12       11.47       10.36      1.72 o 
   0   2  12       73.17       74.37      2.83 o 
   1   2  12      156.75      160.75      6.10 o 
   2   2  12      192.13      183.80      5.65 o 
   3   2  12      345.32      358.42      5.99 o 
  -9   3  12       17.77       13.47      0.85 o 
  -8   3  12     1139.44     1079.64      9.25 o 
  -7   3  12      385.23      366.61      6.16 o 
  -6   3  12      149.35      148.26      3.42 o 
  -5   3  12       42.18       38.77      1.86 o 
  -4   3  12       75.95       76.40      3.17 o 
  -3   3  12       13.26       13.70      1.37 o 
  -2   3  12       50.83       48.01      2.37 o 
  -1   3  12       75.41       80.81      4.27 o 
   1   3  12      231.69      260.26      7.09 o 
   2   3  12      365.79      370.77      6.87 o 
  -9   4  12      153.36      134.88      3.23 o 
  -8   4  12      100.43      101.91      2.54 o 
  -7   4  12      370.27      355.06      4.26 o 
  -6   4  12      222.39      226.91      3.96 o 
  -5   4  12      119.06      121.74      3.04 o 
  -4   4  12      324.80      347.28      6.21 o 
  -3   4  12       10.96        9.15      1.01 o 
  -2   4  12      147.72      153.62      5.89 o 
  -1   4  12      180.50      169.88      5.45 o 
   0   4  12      163.78      156.29      4.27 o 
   1   4  12      242.33      230.35      5.64 o 
  -8   5  12       88.71       91.73      2.95 o 
  -7   5  12       11.63       11.76      1.74 o 
  -6   5  12      112.09      107.31      2.42 o 
  -5   5  12      778.19      775.03      8.00 o 
  -4   5  12       28.39       25.83      2.41 o 
  -3   5  12      371.17      366.42      8.64 o 
  -2   5  12       12.46       10.07      1.36 o 
  -1   5  12      130.94      116.64      2.62 o 
   0   5  12       25.12       27.14      1.89 o 
  -6   6  12      176.10      166.67      4.46 o 
  -5   6  12      185.00      175.45      5.15 o 
  -4   6  12      140.74      142.40      4.72 o 
  -3   6  12       78.19       72.47      3.19 o 
  -2   6  12      142.18      123.34      2.56 o 
  -1   6  12      229.95      225.86      4.73 o 
  -5   7  12        1.70        2.26      0.48 o 
  -4   7  12        3.22        3.53      0.58 o 
  -3  -8  13       65.81       68.54      2.57 o 
  -2  -8  13       16.90       17.56      1.43 o 
  -1  -8  13        2.93        3.09      0.48 o 
   0  -8  13       22.98       22.70      1.84 o 
   1  -8  13      125.41      124.66      4.00 o 
   2  -8  13        1.66        0.78      0.33 o 
  -5  -7  13        0.56        0.82      0.34 o 
  -4  -7  13      549.93      550.43      8.44 o 
  -3  -7  13      355.62      368.39      7.59 o 
  -2  -7  13       45.41       39.16      1.84 o 
  -1  -7  13      158.54      181.82      5.03 o 
   0  -7  13       70.11       69.06      3.72 o 
   1  -7  13      656.62      707.03     11.28 o 
   2  -7  13       67.96       60.35      6.94 o 
   3  -7  13      286.27      273.58      4.97 o 
  -6  -6  13        3.14        2.57      0.52 o 
  -5  -6  13        6.13        8.76      1.20 o 
  -4  -6  13       31.58       31.30      2.42 o 
  -3  -6  13        6.06        6.04      0.83 o 
  -2  -6  13       49.31       54.23      2.38 o 
  -1  -6  13       10.12        9.08      0.99 o 
   0  -6  13      164.29      169.97      4.20 o 
   1  -6  13        5.60        4.97      1.06 o 
   2  -6  13        1.27        1.61      0.67 o 
   3  -6  13        2.89        3.06      0.68 o 
  -6  -5  13       18.24       21.28      1.78 o 
  -5  -5  13      352.53      365.96      8.32 o 
  -4  -5  13      142.26      136.52      5.42 o 
  -3  -5  13      385.66      423.66      6.65 o 
  -2  -5  13      135.74      145.27      3.28 o 
  -1  -5  13     1138.25     1155.44     17.09 o 
   0  -5  13       36.92       31.44      2.91 o 
   1  -5  13      709.96      722.49     13.17 o 
   2  -5  13      256.88      269.42      7.40 o 
   3  -5  13       52.59       53.23      2.81 o 
   4  -5  13      264.41      249.86      4.26 o 
  -7  -4  13        0.15        0.28      0.43 o 
  -6  -4  13        5.74        3.57      0.92 o 
  -5  -4  13      153.51      144.34      5.62 o 
  -4  -4  13        5.17        3.87      1.08 o 
  -3  -4  13      186.47      188.28      4.82 o 
  -2  -4  13        6.54        9.21      0.94 o 
  -1  -4  13       30.78       30.60      3.22 o 
   0  -4  13       38.08       38.42      3.50 o 
   1  -4  13        2.56        3.72      1.19 o 
   2  -4  13       10.33        9.81      1.61 o 
   3  -4  13        1.33        0.72      0.52 o 
   4  -4  13        0.03        0.66      0.32 o 
  -8  -3  13        0.30        1.07      0.38 o 
  -7  -3  13      243.46      275.58      6.61 o 
  -6  -3  13       50.00       50.95      3.28 o 
  -5  -3  13      385.13      392.27      9.52 o 
  -4  -3  13      380.35      366.81      9.25 o 
  -3  -3  13       29.06       32.92      2.71 o 
  -2  -3  13      447.69      435.38     11.52 o 
  -1  -3  13      233.13      231.39      8.99 o 
   0  -3  13      305.88      322.01     10.36 o 
   1  -3  13      145.94      155.14      6.75 o 
   2  -3  13      541.50      553.17     11.30 o 
   3  -3  13        0.52        0.06      0.50 o 
  -8  -2  13        0.18        0.72      0.41 o 
  -7  -2  13        8.42        8.52      1.31 o 
  -6  -2  13       12.80        9.64      1.01 o 
  -5  -2  13       60.90       58.95      2.59 o 
  -4  -2  13        6.82        6.76      0.82 o 
  -3  -2  13        0.21        0.48      0.50 o 
  -2  -2  13        2.94        2.22      1.13 o 
  -1  -2  13       24.52       22.70      1.94 o 
   0  -2  13        2.99        4.68      0.93 o 
   1  -2  13       10.44       12.06      2.03 o 
   2  -2  13       37.97       40.57      2.99 o 
   3  -2  13      121.91      108.99      3.75 o 
  -8  -1  13        6.75        5.50      0.96 o 
  -7  -1  13      323.60      289.20      4.81 o 
  -6  -1  13      462.52      445.78      6.82 o 
  -5  -1  13        1.93        3.04      0.56 o 
  -4  -1  13       46.68       48.58      2.03 o 
  -3  -1  13      171.63      173.60      5.04 o 
  -2  -1  13       35.99       41.90      2.51 o 
  -1  -1  13       10.74       10.26      1.78 o 
   0  -1  13      275.49      287.53      7.59 o 
   1  -1  13      164.64      167.83      6.64 o 
   2  -1  13      685.55      668.14     10.95 o 
  -8   0  13        8.81        7.96      0.69 o 
  -7   0  13        8.42        8.10      0.91 o 
  -6   0  13       21.01       18.78      1.50 o 
  -5   0  13       35.68       35.23      1.68 o 
  -4   0  13        1.49        1.60      0.65 o 
  -3   0  13       12.42       14.43      1.51 o 
  -2   0  13        0.04        0.39      0.47 o 
  -1   0  13       14.05       10.85      1.76 o 
   0   0  13       37.03       42.92      2.30 o 
   1   0  13       97.51      105.27      3.14 o 
   2   0  13       59.34       62.71      1.95 o 
  -9   1  13      146.11      137.03      3.21 o 
  -8   1  13      410.60      373.27     10.23 o 
  -7   1  13      112.12      100.65      3.00 o 
  -6   1  13      171.08      180.76      3.49 o 
  -5   1  13      220.19      226.68      5.34 o 
  -4   1  13       83.52       83.20      3.36 o 
  -3   1  13      249.59      246.56      5.81 o 
  -2   1  13       59.85       77.13      3.20 o 
  -1   1  13       12.69       16.28      1.50 o 
   0   1  13      141.39      154.10      3.18 o 
   1   1  13       18.76       23.52      1.98 o 
   2   1  13        5.91        7.32      0.95 o 
  -8   2  13       32.08       32.30      1.43 o 
  -7   2  13       55.21       52.29      2.19 o 
  -6   2  13       55.26       58.05      1.90 o 
  -5   2  13       60.16       56.36      3.06 o 
  -4   2  13       10.50       11.55      1.25 o 
  -3   2  13      139.04      146.26      4.25 o 
  -2   2  13       55.15       57.09      3.77 o 
  -1   2  13       66.90       61.35      2.56 o 
   0   2  13       31.76       33.72      2.53 o 
   1   2  13        2.86        4.44      0.84 o 
   2   2  13      101.34      113.14      3.02 o 
  -8   3  13      423.43      410.21     13.84 o 
  -7   3  13      359.23      362.19     12.12 o 
  -6   3  13      217.36      219.87      4.48 o 
  -5   3  13      265.78      263.14      9.09 o 
  -4   3  13       12.81       17.35      1.42 o 
  -3   3  13       89.76       95.44      3.12 o 
  -2   3  13        2.21        3.64      0.71 o 
  -1   3  13       63.43       70.24      3.30 o 
   0   3  13        6.53        4.91      0.97 o 
   1   3  13      185.88      187.76      4.35 o 
  -8   4  13       10.36       11.76      1.01 o 
  -7   4  13        2.16        2.51      0.66 o 
  -6   4  13       25.08       26.76      1.42 o 
  -5   4  13       52.55       55.39      2.16 o 
  -4   4  13       42.04       43.43      1.89 o 
  -3   4  13        5.53        4.57      1.03 o 
  -2   4  13      120.93      134.45      4.57 o 
  -1   4  13       24.63       20.73      0.96 o 
   0   4  13      160.99      151.51      3.97 o 
  -6   5  13        0.86        1.47      0.32 o 
  -5   5  13        0.87        0.74      0.45 o 
  -4   5  13       69.04       71.42      3.26 o 
  -3   5  13       58.77       62.79      2.88 o 
  -2   5  13      174.56      152.96      2.61 o 
  -1   5  13      185.95      178.33      3.86 o 
  -5   6  13       54.43       51.23      2.02 o 
  -4   6  13      117.44      115.03      3.04 o 
  -3  -7  14       49.15       43.77      1.94 o 
  -2  -7  14        6.60        3.99      0.61 o 
  -1  -7  14      117.08      108.41      3.62 o 
   0  -7  14       50.28       46.45      2.38 o 
   1  -7  14      563.26      566.76      7.53 o 
  -5  -6  14       42.84       37.58      1.80 o 
  -4  -6  14       58.59       57.05      2.62 o 
  -3  -6  14        4.91        4.98      0.85 o 
  -2  -6  14       23.95       25.63      2.55 o 
  -1  -6  14        5.47        5.27      0.96 o 
   0  -6  14       35.96       37.58      1.59 o 
   1  -6  14        8.62        7.24      0.74 o 
   2  -6  14        6.62        6.56      0.87 o 
  -6  -5  14       82.18       70.73      2.48 o 
  -5  -5  14      263.56      274.92      5.99 o 
  -4  -5  14        9.80        7.70      1.15 o 
  -3  -5  14      305.17      334.50      7.13 o 
  -2  -5  14      144.56      147.32      2.71 o 
  -1  -5  14      409.32      448.39      6.42 o 
   0  -5  14       30.01       27.53      2.29 o 
   1  -5  14      408.40      427.52      8.27 o 
   2  -5  14      538.67      540.32      7.97 o 
  -6  -4  14       28.48       27.80      1.90 o 
  -5  -4  14       96.38       90.90      3.81 o 
  -4  -4  14       22.55       20.45      1.90 o 
  -3  -4  14       30.75       32.06      1.74 o 
  -2  -4  14        0.17       -0.44      0.51 o 
  -1  -4  14        0.11       -0.86      0.86 o 
   0  -4  14       15.96       16.71      2.08 o 
   1  -4  14        8.41        9.28      1.43 o 
   2  -4  14        0.30        0.14      0.43 o 
  -7  -3  14      111.07      117.92      3.50 o 
  -6  -3  14      215.80      213.29      5.64 o 
  -5  -3  14      694.10      677.21     37.76 o 
  -4  -3  14      215.60      219.23      6.12 o 
  -3  -3  14      549.04      525.74     12.11 o 
  -2  -3  14        5.39        3.19      1.17 o 
  -1  -3  14      680.13      691.99     14.02 o 
   0  -3  14      404.38      415.48     10.25 o 
   1  -3  14       82.86       69.28      3.80 o 
   2  -3  14      351.80      346.17      6.95 o 
  -7  -2  14       26.66       23.92      1.76 o 
  -6  -2  14        8.71        7.36      1.18 o 
  -5  -2  14      197.64      191.93      4.09 o 
  -4  -2  14       12.88       14.91      1.28 o 
  -3  -2  14       13.70       15.29      2.10 o 
  -2  -2  14        2.50        2.08      0.71 o 
  -1  -2  14       26.14       24.40      2.80 o 
   0  -2  14       34.82       32.82      2.97 o 
   1  -2  14        0.07        0.53      0.61 o 
   2  -2  14        0.43        0.47      0.42 o 
  -8  -1  14        5.27        5.25      0.68 o 
  -7  -1  14      551.60      531.35     26.44 o 
  -6  -1  14       31.79       29.15      1.53 o 
  -5  -1  14       24.13       21.60      1.18 o 
  -4  -1  14        5.04        6.69      0.98 o 
  -3  -1  14      434.63      453.65     10.77 o 
  -2  -1  14      307.07      312.34      8.85 o 
  -1  -1  14      257.47      247.71      5.56 o 
   0  -1  14      487.97      489.87     10.73 o 
   1  -1  14        2.15        2.80      0.80 o 
  -8   0  14       61.23       60.00      2.21 o 
  -7   0  14       19.66       19.93      1.12 o 
  -6   0  14        4.23        4.20      0.51 o 
  -5   0  14        0.14        0.16      0.56 o 
  -4   0  14        0.71        0.08      0.41 o 
  -3   0  14      155.88      160.02      4.39 o 
  -2   0  14       12.69       11.49      1.73 o 
  -1   0  14       48.91       47.29      2.33 o 
   0   0  14        0.54        1.39      0.67 o 
   1   0  14       83.16       76.92      2.89 o 
  -7   1  14       10.74        8.48      0.73 o 
  -6   1  14       21.52       21.30      1.02 o 
  -5   1  14       35.44       34.87      1.90 o 
  -4   1  14      320.95      334.40      6.07 o 
  -3   1  14       29.71       29.25      1.83 o 
  -2   1  14      309.71      310.42      5.96 o 
  -1   1  14       99.91      110.47      3.17 o 
   0   1  14      671.18      617.78      8.63 o 
  -7   2  14       23.94       21.47      1.66 o 
  -6   2  14       10.69       12.26      0.99 o 
  -5   2  14      121.93      131.15      3.46 o 
  -4   2  14       14.29       16.08      1.30 o 
  -3   2  14       27.97       33.05      2.62 o 
  -2   2  14        0.61        0.82      0.39 o 
  -1   2  14       43.25       41.85      1.59 o 
   0   2  14       86.07       72.15      2.48 o 
  -7   3  14      129.57      134.97      3.66 o 
  -6   3  14       88.36       81.79      2.24 o 
  -5   3  14      141.56      142.70      3.24 o 
  -4   3  14      109.77      121.84      3.03 o 
  -3   3  14        1.37        1.40      0.46 o 
  -2   3  14       85.55       77.33      5.86 o 
  -1   3  14        2.43        3.55      0.60 o 
  -6   4  14      176.59      153.78      2.45 o 
  -5   4  14        2.30        2.35      0.60 o 
  -4   4  14        7.38        6.56      0.96 o 
  -3   4  14        8.09        8.07      1.00 o 
  -1  -5  15      862.48      741.85     12.30 o 
   0  -5  15        2.01        1.82      0.69 o 
  -5  -4  15       10.57        8.19      0.85 o 
  -4  -4  15      276.40      243.93      4.57 o 
  -3  -4  15        0.46        0.03      0.54 o 
  -2  -4  15       70.19       70.40      3.37 o 
  -1  -4  15       17.33       14.82      1.59 o 
   0  -4  15       24.93       22.71      1.44 o 
   1  -4  15        0.07        0.42      0.34 o 
  -6  -3  15       73.73       74.88      2.36 o 
  -5  -3  15      143.65      147.62      3.70 o 
  -4  -3  15      110.87      105.86      4.17 o 
  -3  -3  15      997.51     1021.85     14.21 o 
  -2  -3  15        7.34        5.51      1.15 o 
  -1  -3  15      434.33      458.24      9.38 o 
   0  -3  15      551.57      585.61      9.61 o 
   1  -3  15      123.26      109.25      3.43 o 
  -6  -2  15        1.41        1.07      0.36 o 
  -5  -2  15       17.00       16.57      0.99 o 
  -4  -2  15       43.84       45.62      3.17 o 
  -3  -2  15        1.60        1.17      0.74 o 
  -2  -2  15        8.77        9.34      1.60 o 
  -1  -2  15        0.00        0.09      0.58 o 
   0  -2  15        2.19        2.11      0.69 o 
   1  -2  15       42.07       41.98      2.00 o 
  -6  -1  15       12.54       12.10      0.95 o 
  -4  -1  15        1.22        0.62      0.61 o 
  -3  -1  15      219.07      224.65      6.79 o 
  -2  -1  15      218.57      229.67      7.19 o 
  -1  -1  15       46.35       44.61      2.93 o 
   0  -1  15      405.48      389.49      7.10 o 
  -6   0  15       10.05        9.55      1.09 o 
  -5   0  15       12.67       14.42      1.51 o 
  -4   0  15        0.80        0.50      0.49 o 
  -3   0  15        2.51        2.47      0.70 o 
  -2   0  15        0.28        1.07      0.47 o 
  -1   0  15       22.22       17.39      1.65 o 
  -6   1  15      115.58      123.12      3.71 o 
  -5   1  15      554.79      553.96      7.65 o 
  -4   1  15       33.62       33.31      2.34 o 
  -3   1  15      187.65      178.09      5.39 o 
  -2   1  15      422.90      404.72     12.76 o 
  -6   2  15        1.68        1.46      0.44 o 
  -5   2  15       11.53        9.76      1.09 o 
  -4   2  15        6.39        5.50      0.66 o 
  -3   2  15       86.40       83.19      5.21 o 
  -2   2  15        0.91        1.63      0.45 o 
  -5   3  15       59.91       57.31      2.17 o 
  -4   3  15      262.32      251.46      4.82 o 
  -3  -3  16      712.99      649.47      7.83 o 
  -2  -3  16        1.82        1.36      0.46 o 
  -1  -3  16      358.82      351.29      5.55 o 
  -4  -2  16      106.67      103.02      3.38 o 
  -3  -2  16        3.08        1.72      0.58 o 
  -2  -2  16        0.58        0.73      0.47 o 
  -1  -2  16       33.94       31.24      1.72 o 
  -4  -1  16       67.52       63.81      2.91 o 
  -3  -1  16      746.36      727.65      9.92 o 
  -2  -1  16      303.30      292.41      5.80 o 
  -5   0  16        1.95        2.42      0.62 o 
  -4   0  16        4.59        4.97      0.85 o 
  -3   0  16        6.86        5.62      0.85 o 
                                                 
